# Supplementary material for: Uses and Misuses of Recorded Mental Health Lived Experience Narratives in Healthcare and Community Settings: Systematic Review
Source: Schizophr Bull. 2021 Aug 23;48(1):134–44. doi: 10.1093/schbul/sbab097 (PMC8781345; doi:10.1093/schbul/sbab097)
Supplement: sbab097_suppl_Supplementary_Material_2 [file sbab097_suppl_supplementary_material_2.xls]

## Sheet: Sheet1
ID	Complete reference	Year of publication	How found?	Country of first affiliation of first author	Country/Nation of work	Type of publication	Design of study	Inclusion/exclusion criteria for participants	No. of participants or narrators	Do any of the authors state that they have lived experience of mental health problems?	Language	Summary statement	Actual uses	Analyst interpretation of actual uses	Proposed uses	Analyst interpretation of proposed uses	Misuses	Analyst interpretation of misuses
1	Adame, A.L. and Hornstein, G.A., 2006. Representing madness: How are subjective experiences of emotional distress presented in first-person accounts? The Humanistic Psychologist, 34(2), pp.135-158. https://doi.org/10.1207/s15473333thp3402_3	2006	Citation tracking	USA	USA	Journal article	Qualitative study	Narratives of emotional distress	10	No	English	Close to 600 first-person narratives of madness have been published in English alone, offering invaluable insight into emotional distress from a rarely studied perspective. The goals of this study were (a) to analyze how writers of such narratives present their subjective experience of emotional distress in terms of narrative structure and voice and (b) to examine how the author’s purpose in writ…	In contrast to diagnostic tools like the Diagnostic and Statistical Manual of Mental Disorders (4th ed. text revision [DSM–4–TR]; American Psychiatric Association, 2000), first-person narratives allow writers to put their experiences into their own words and impose their own structure of cause, event, and consequence in a language unconstrained by medical discourse.	To reconceptualise definitions of mental illness	Further studies of first-person narratives of emotional distress would advance the field of psychology. This narrative genre gives authority to the voices of the “mentally ill” and puts their accounts of personal suffering on an equal plane with the medical/psychiatric master narrative.	Improving mental health and social care service
													Many consumer/survivor/ex-patient advocacy groups have already embraced the first-person narrative as a vehicle to counter the feelings of oppression and helplessness that people often feel as a result of their treatment (or mistreatment) in the mental health system.	For organising, peer support and solidarity	Others write their narratives after or during the recovery process to educate others about what it means to be “mentally ill,” to refute stigmas and stereotypes, to share treatment options that they found useful, or to set forth their own theories about “mental illness.” As psychologists, we have a great deal to learn from such works.	Refute stigma
													When the traumatic experience is integrated back into the context of the rest of their lives, then emotional healing, personal growth, and a sense of recovery may be achieved. Many of the writers in this study used personal narratives as a way to achieve this integration, and for them, the act of writing was therapeutic.	Enhancing the personal recovery of curator, narrator and/or recipient
2	Adame, A.L. and Knudson, R.M., 2007. Beyond the counter-narrative: Exploring alternative narratives of recovery from the psychiatric survivor movement. Narrative Inquiry, 17(2), pp.157-178. https://doi.org/10.1075/ni.17.2.02ada	2007	Expert consultation	USA	USA	Journal article	Qualitative study	Individuals who identified themselves as psychiatric survivors	4	No	English	The purpose of our study was to explore the ways that psychiatric survivors narrate the recovery process and interpret their narratives in relation to the dominant social discourse of the medical model of mental illness.	In its inception, the psychiatric survivor movement created a counter-narrative of protest in opposition to the medical model’s description and treatment of psychopathology. Since then, the movement has moved beyond the counter-narrative and has constructed an alternative narrative; one that is not defined in opposition to the master narrative but instead participates in an entirely different dis…	To reconceptualise definitions of mental illness
3	Adame, A.L. and Knudson, R.M., 2008. Recovery and the good life: How psychiatric survivors are revisioning the healing process. Journal of Humanistic Psychology, 48(2), pp.142-164. https://doi.org/10.1177/0022167807305544	2008	Expert consultation	USA	USA	Journal article	Qualitative study	Individuals who identified themselves as psychiatric survivors	4	No	English	The original aim of this project was to understand the phenomenon of recovery from the perspective of the survivor movement.	We feel that these 4 participants’ narratives do not simply challenge or serve as a counternarrative but go beyond it and offer an alternative vision of recovery that reconnects personal struggles with sociopolitical and existential ones.	To reconceptualise definitions of mental illness
4	Adler, K. and McLaren, T., 2020. Too Much Light: The Art of the Hero’s Journey (Photo Essay). The international journal of religious tourism and pilgrimage, 8(5), pp.56-69.	2020	Database search	Australia	Australia	Journal article	Photo Essay	n/a	n/a	Yes	English	This photo essay illustrates the great power of art and storytelling to both heal and to bring understanding to extreme states of consciousness which are difficult to grasp on a purely intellectual level. They tell the stories of our experience of Spiritual Crisis which is often misdiagnosed by the predominant biomedical model as madness and mental illness.	Stories and artworks by those who have survived these experiences encourage others to listen to and benefit from the deep wisdom, beauty and strength that reside in all of us. We hope that lay people, academics and members of the mental health professions will use this resource as a source of explanation and understanding for experiences which are deeply disturbing, quite often terrifying but ult…	To reconceptualise definitions of mental illness
5	Armstrong, N., 2012. What can we learn from service user memoirs? Information and service user experience. The Psychiatrist, 36(9), pp.341-344. https://doi.org/10.1192/pb.bp.111.037523	2012	Citation tracking	UK	UK	Journal article	Special Article/Opinion Piece	n/a	n/a	No	English	Service user memoirs are frequently reviewed in The Psychiatrist and other related journals. Some academic publications include first-hand accounts of mental ill health, and there is a lively market for autobiographical books and articles about mental illness. But clinicians already have extensive contact with service users and it might seem unlikely that they have much to gain from reading memoi…			Service user memoirs provide privileged access into a world of information that clinicians need to be aware of to communicate successfully. By reading them, clinicians can learn more about how patients seek and process information and, perhaps, in the process learn how to communicate better....A better understanding of the world of the patient means better communication and improved clinical rela…	To open dialogue between different voices
6	Arndtzén, M. and Sandlund, M., 2020. To live with a Schizoaffective disorder. Journal of Psychiatric and Mental Health Nursing. https://doi.org/10.1111/jpm.12708	2020	Database search	Sweden	Sweden	Journal article	Lived Experience Narrative	n/a	n/a	Yes	English	The key message for the readers of this article is that there is hope! Despite tough problems and a severe diagnosis, you can find a way to feel better and to leave your difficulties behind you.			This article tells about how it is to live with severe mental illness, but primarily it is a story about how to recover with the help of mental health professionals, friends and medication. The overarching aim is to convey a message of hope.	Enhancing the personal recovery of curator, narrator and/or recipient
7	Bassman, R., 2001. Whose reality is it anyway? Consumers/survivors/ex-patients can speak for themselves. Journal of Humanistic Psychology, 41(4), pp.11-35. https://doi.org/10.1177/0022167801414002	2001	Database search	USA	USA	Journal article	Lived Experience Narrative	n/a	n/a	Yes	English	The author uses personal narrative to vividly describe his entry into the mental health system with a diagnosis of schizophrenia. For those unheard voices who have entered the labyrinth of the mental health system, for their families and loved ones who seek understanding and guidance, for the mental health professionals who genuinely struggle with their own and others’ frightening existential pli…	Interweaving first-hand experience as a patient with his later training as a psychologist, he challenges the biomedical brain disease model and advocates for self-help, empowerment, and peer-run alternatives.	To reconceptualise definitions of mental illness	Based on his experience,he describes and criticizes a mental health system that forces people to endure oppressive treatments in the name of help.	Highlighting inhumane or oppressive psychiatric treatment
8	Bortolotti, L. and Jefferson, A., 2019. The power of stories: Responsibility for the use of autobiographical stories in mental health debates. Diametros, 16(60), pp.18-33. https://doi.org/10.33392/diam.1319	2019	Database search	UK	UK	Journal article	n/a	n/a	n/a	No	English	In this paper we are interested in whether there are epistemic and moral duties associated with the use of autobiographical stories in mental health debates. We argue that debate participants have a responsibility to assess a story as evidence or as an argument when the story is put forward to support a given viewpoint. We also make some preliminary suggestions about what can be done to ensure th…			Autobiographical stories do not merely offer insights into someone’s experience but can constitute evidence or even serve as self-standing arguments for a given viewpoint in the context of public debates. Such stories are likely to exercise considerable infl uence on debate participants’ views and behaviour due to their being more vivid, engaging, and accessible than other forms of evidence or ar…	Building a narrative collection to act as an evidence-base	When stories are used as evidence or as arguments, a number of interesting issues emerge about their use that philosophers have not explored in detail yet. There are epistemic concerns about what participants in a debate can learn from an autobiographical story and in which circumstances, if any, such a story can serve as good evidence or as a good argument for a given viewpoint. There are also m…	Can stories be used as evidence? Stories are powerful and can be very persuasive but how reliable are they?
															We believe that in the context of mental health autobiographical stories raise additional issues, because they can inform research and clinical practice.	Inform research	Stories also highlight aspects of behaviour that can give rise to harmful stereotypes. In crime stories, schizophrenia is often mentioned as the diagnosis of serial killers and other master criminals, in combination with irresponsible news reporting, this contributes to a common association between schizophrenia and violence. The fact that overgeneralisation is a risk in the consumption of indivi…	Overgeneralisation of stories told, need for variety of voices.
															..they create, challenge, or perpetuate either positive or negative stereotypes associated with some non-typical experiences; and they shape self-perceptions, contributing to either self-stigma or self-advocacy.	self advocacy
															When people with lived experience have the inclination and the opportunity to describe their unusual experiences, this can inform how caregivers, healthcare professionals, and the wider public approach mental health issues.	Improving mental health and social care service
9	Bunnell, B.E., Davidson, T.M., Hamblen, J.L., Cook, D.L., Grubaugh, A.L., Lozano, B.E., Tuerk, P.W. and Ruggiero, K.J., 2017. Protocol for the evaluation of a digital storytelling approach to address stigma and improve readiness to seek services among veterans. Pilot and feasibility studies, 3(1), pp.1-11. https://doi.org/10.1186/s40814-017-0121-3	2017	Database search	USA	USA	Journal article	Study Protocol	n/a	n/a	No	English	The National Center for PTSD recently developed and launched AboutFace, a digital storytelling (DST) resource designed to help veterans recognize PTSD and motivate them to seek evidence-based treatment. The Ralph H. Johnson Veterans Affairs Medical Center (VAMC) and the National Center for PTSD have partnered to conduct pilot work to evaluate veterans’ reactions to AboutFace to set the stage for …			First-person accounts also help to counteract prejudice.	Counteract prejudice
															Decreasing mental health stigma	Decreasing mental health stigma
															Increasing treatment-seeking behavior	Increasing treatment-seeking behavior
10	Carr, S., 2016. Narrative research and service user/survivor stories: A new frontier for research ethics?. Philosophy, Psychiatry, & Psychology, 23(3), pp.233-236. https://doi.org/10.1353/ppp.2016.0023	2016	Citation tracking	UK	UK	Journal article	Opinion Piece	n/a	n/a	Yes	English	Russo (2016) suggests that the personal narratives of those who have experienced mental and emotional distress now constitute a diverse and dispersed, nonetheless considerable, body of knowledge that is of interest to non–user/survivor researchers. The issues she raises about the potential use of that knowledge pose practical and ethical challenges to both user/survivor researchers and those from…					I realized that, in sharing my own narrative, I could again be reduced to data by researchers who had not sought my consent or had attempted to engage in dialogue with me. My story could be decontextualized from its original purpose and authorial intention. I was also aware that, because I use academic discourse, this could afford me a degree of protection and privilege unavailable to those who s…	Decontextualize story from original purpose
																	For user/survivor researchers, our ethical assumptions about ‘beneficence’ are challenged when our personal narratives are used by others without our consent: What is the life of my story after I have found meaning from it? Does the publication of my story mean consent?	Use of story without consent
																	Could my personal account potentially harm others?	Story could cause harm
																	As Zwi et al. (2006) remind us, “researchers must be mindful that their work does not privilege only the voices of those with the power to speak out, while silencing those already disempowered” (p. 266). Can we be confident that in creating a ‘community,’ we do not exclude, essentialize and homogenize, as Collins warns (2000)? This is a particularly acute question for those at the intersection of…	Exclusion of certain voices
11	Chaney, S., 2019. Am I a researcher or a self-harmer? Mental health, objectivity and identity politics in history. Social Theory & Health, pp.1-17. https://doi.org/10.1057/s41285-019-00093-1	2019	Database search	UK	UK	Journal article	Opinion Piece	n/a	n/a	Yes	English	In this paper I argue that the history of psychiatry is not a neutral set of ideas by which we understand the past but an opportunity to reflect on, critique and improve modern mental healthcare. By writing as omniscient narrators of the past, historians often do create the impression that there is only one interpretation of a set of ideas. Incorporating personal material into a narrative is one …			The personal narratives of self-harm survivors are powerful re-tellings of stories founded in direct experience, which may give rise to specific programmes of activism: highlighting oppressive practices within psychiatry	Highlighting inhumane or oppressive psychiatric treatment	As I have outlined in this paper, there are problems in incorporating specific aspects of our own lives and experiences into the research process. Doing so, especially in the field of mental health may result in a loss of credibility, or result in the assumption that this is the only possible or valuable way of approaching a topic.	Loss of credibility in research if mental health lived experience declared
															offering advice as to improved service provision	Improving mental health and social care service
12	Church, K., 2013. In whose interests? Complicating narrative research. Asylum Magazine. Winter 2013. pp.28-29.	2013	Web search	Canada	Canada	Magazine article	Opinion Piece	n/a	n/a	No	English	A couple of years ago, some activists in Toronto organized an event called Recovering Our Stories. They were concerned that a rash of story-snatching by traditional mental health organizations was robbing the psychiatric survivor community of the ways people use stories to organize collective resistance and social create change. As one of several panelists, they asked me to speak to the use of st…			working with stories emerged as a highly promising approach to inquiry and sharing research findings.	Use in research	by our very self-reflexivity have figured out how to be really effective at stealing stories. Research is about power – in the dramatic but also the mundane practices of our trade. Regardless of the tradition we follow or the specific methods we use, research is about selecting certain words, ideas, characters, activities and events from where they occur naturally, lifting and transferring them i…	Power in research over the use of stories
																	We need to complicate what we are listening for: to listen less for stories of healing and recovery and more for stories of resistance and opposition, collective action and social change. And finally, in listening to what sound initially like individual stories, we must learn to perceive and reveal the bones of the large social institutions that shape the flesh-and-blood experience characteristic…	Lack of story diversity
13	Clarke, S.P., 2018. Madhouse and the whole thing there. Qualitative Research in Psychology, 15(2-3), pp.247-259. https://doi.org/10.1080/14780887.2018.1429989	2018	Database search	UK	UK	Journal article	Lived Experience Narrative	n/a	n/a	Yes	English	This article presents an autoethnography in the form of a short story of the experiences of a mental breakdown, and subsequent involuntary detainment, alongside the experiences of conducting PhD research outside the mainstream of the discipline of psychology. In response to criticisms of narrative approaches that theyare methodologically solipsistic and present a socially atomised self, this narr…			In the world of mental health research, autoethnographies from people with “lived experience” of psychological distress became tied to emancipatory political movements such as the survivor/service user movement.	Taking emancipatory action	In other words, the authenticity is in the recognition that we can never really tell our own stories effectively, but yet, somehow, we are still disposed to try.	The question of objectivity or truth of narratives
															use of first-person perspective research which, I believe, is an important form for communicating mad experiences. To this end, I employed a short-story format with three parallel narratives to portray the experience of madness from two perspectives (the clinicians and service user) and the process of developing these experiences into an autoethnography. In doing so, I was presenting a dialogical…	Use in research to communicate the nature of madness
14	Clarke, S.P. and Wright, C., 2019. Tactical authenticity in the production of autoethnographic mad narratives. Social Theory & Health, pp.1-15. https://doi.org/10.1057/s41285-019-00092-2	2019	Database search	UK	UK	Journal article	Article	n/a	n/a	No	English	The purpose of this article is to argue that this tension— between the value of methods such as autoethnography that offer a legitimate source of knowledge regarding the subjective experience of madness on the one hand, and the problems with an essentialist conception of the ‘authentic’ self on the other—can be addressed by the deployment of a reconceptualised form of authenticity based on Spivak…			First-person accounts of madness and of encountering psychiatric services provide important sociocultural and psychological knowledge about the subjectivity of distress.	Provide knowledge for research
															There are several well-known narratives that have influenced the development of clinical theory and practice.	Development of clinical theory and practice
															More recently, the emancipatory potential of first-person accounts of madness has been recognised in terms of offering “new ways of understanding mental distress and of working with people to identify new ways of living with or overcoming distress and providing services”	Taking emancipatory action
															First-person accounts thus afford something important and unique that performs two distinct, but at times related, functions: to provide information and insight into an often ineffable and mysterious experience, and to challenge the very paradigm of bio-medical psychiatry itself from the perspectives of those who use, or have used, services.	To reconceptualise definitions of mental illness
15	Clifford, J.S., Norcross, J.C. and Sommer, R., 1999. Autobiographies of mental health clients: Psychologists' uses and recommendations. Professional Psychology: Research and Practice, 30(1), p.56. https://doi.org/10.1037/0735-7028.30.1.56	1999	Database search	USA	USA	Journal article	Quantitative study	Psychologists	362	No	English	Our aim in this article is to provide solid, national data to guide psychologists in evaluating and recommending published autobiographies to their psychotherapy clients.			The use of autobiographies in psychotherapy	Use in therapy sessions
16	Cohen, O., 2005. How do we recover? An analysis of psychiatric survivor oral histories. Journal of Humanistic Psychology, 45(3), pp.333-354. https://doi.org/10.1177/0022167805277107	2005	Database search	USA	USA	Journal article	Qualitative study	Psychiatric survivors	36	Yes	English	This article analyzes interview and survey data collected during the course of the MindFreedom International Oral History Project from June 1 through September 1, 2001. The purpose of the MindFreedom Oral History Project was to gather stories of experiences in the mental health system from the psychiatric survivor or ex-patient perspective.			This study allows psychiatric survivors to describe in their own words their experiences with psychiatry. Because most of the study’s participants have more or less “recovered,” their stories can tell us much about what is effective and what can be improved in today’s mental health system.	Improving mental health and social care service
17	Costa, L., Voronka, J., Landry, D., Reid, J., Mcfarlane, B., Reville, D. and Church, K., 2012. “Recovering our stories”: a small act of resistance. Studies in Social Justice, 6(1), pp.85-101. https://doi.org/10.26522/ssj.v6i1.1070	2012	Expert consultation	Canada	Canada	Journal article	Article	n/a	n/a	No	English	The Recovering Our Stories Collective formed as a purposeful group organized with the intent to agitate and unsettle leading assumptions that individual stories can single-handedly change deeply embedded, oppressive and interconnected powerful social structures. We seek to question the use and propagation of personal narratives, and elucidate how our stories are increasingly being used as a way t…			The sharing of experiences through stories by individuals who self-identify as having “lived experience” has been central to the history of organizing for change in and outside of the psychiatric system…..We mark the ethical dilemmas of narrative cooptation and consumption and query how stories of resistance can be reclaimed not as personal recovery narratives but rather as a tool for socio-polit…	Using the voices of recovery or madness as agents of change	We explore how personal stories from consumer/survivors have been harnessed by mental health organizations to further their interests and in so doing have shifted these narrations from “agents of change” towards one of “disability tourism” or “patient porn....” By pornographic we mean that, while some people reveal their most intimate personal details, others achieve relief through passive watchi…	Patient porn
															personal stories have increasingly been used by the psychiatric system to bolster research, education, and fundraising interests.	Bolster research	mental health service systems have been able to absorb resistance accounts, sanitize them, and carry them forward in ways that are useful for them, without disrupting their dominant practices. It is precisely through this recalibration of norms that mental health systems are able to maintain their cultural and economic status which occurs partially through the incorporation of the patient story w…	Mental Health Systems using sanitising stories and using tem for their own purposes
															These stories function to garner support from authority figures such as politicians and philanthropists, to build the organizational “brand” regardless of program quality, and to raise operating funds during times of economic constraint.	Fundraising	Issues of systemic poverty and discrimination, an appalling lack of choice in services, and mistreatment are conveniently left out of the story. Favoured stories feature the uplifting message that with a little hard work and perseverance, you too can be cured. Common themes include: How this or that service saved my life; how this or that medication saved my life; and how this or that pursuit of …	Lack of critical stories
															Personal and political storytelling originated with psychiatric survivors who were eager to counter the silence and dehumanization that was core to the experience of being a “mental patient”	Taking emancipatory action	this type of researcher who may pose the most threat: the ones who, by their very self-reflexivity have discovered how to be really effective at stealing stories for their own academic gain.	The use of stories in research could be seen as an act of stealing for academic gain
															Reclaiming our stories as political knowledge that elucidates social injustices has, over the last half-century, been a founding movement strategy to connect and collaborate with others.	For organising, peer support and solidarity
18	Cresswell, M., 2005. Psychiatric “survivors” and testimonies of self-harm. Social science & medicine, 61(8), pp.1668-1677. https://doi.org/10.1016/j.socscimed.2005.03.033	2005	Citation tracking	UK	UK	Journal Article	Article	n/a	n/a	No	English	This paper is about a contested social institution— psychiatry, and some of the people who resist its power. It is also about unspeakable bodily acts—self-mutilation and self-poisoning—and some of the people who engage in and speak out about them. My purpose is to demonstrate how a particular kind of truth-claim, which I call testimony, is articulated within a recent formof political practice. Th…			The main focus is upon the political functions of testimony in theory and practice—the ways in which ‘‘survivors’’ challenge the power of psychiatry.	Taking emancipatory action
															Louise Pembroke published the ‘‘Silent Scream’’ speech in the SSO collection in 1994. Pembroke’s function in SSO and her subsequent founding of the National Self-HarmNetwork in order to campaign more effectively for ‘‘rights for self-harmers’’	For organising, peer support and solidarity
															The insertion I wish to make here is to suggest that, for psychiatric survivors, testimony itself be considered a branch of self-advocacy..... Though what anchors self-advocacy is always direct experience, programmes of activism are varied and include: taking part in consultation exercises with fundholders; functioning as user-trainer-consultants to psychiatric professionals; the production of ch…	Self advocacy
															Testimony is a powerful form of recruitment to the movement ‘‘cause’’ insofar as the receiver, being called upon to co-produce the ‘‘truth’’ of the testimony, is implicated in the ramifications of that ‘‘truth’’.	Recruitment to a cause
19	Cumber, C. and Carson, J., 2017. Chanell Cumber in conversation with Jerome Carson. Mental Health and Social Inclusion. https://doi.org/10.1108/MHSI-08-2016-0021	2017	Database search	UK	UK	Journal article	Interview	n/a	n/a	Yes	English	The purpose of this paper is to provide a profile of Chanell Cumber.			While single case studies are just that, they offer us insights that are missing from many professional narratives. These can often allow us a unique window into peoples’ lives. Chanell points out the need for mental health services to have a more prolonged engagement with people who use services and outlines why this is important.As a society we do not always reach out to quieter individuals who…	Improving mental health and social care service
20	Davidow, S. 2019. Recovery Porn: Tell Me Your Story, I’ll Tell You Your Value. Mad in America. https://www.madinamerica.com/2019/03/recovery-porn/. Accessed. 3/3/2021	2019	Webpage search	USA	USA	Web article	Opinion piece	n/a	n/a	Yes	English	Story can also help us connect to a whole range of emotions from grief to joy. And it is an important teaching tool. Our stories can bring more abstract points to life in ways that academic explanations simply never could, and sometimes serve to immeasurably deepen the connection between the speaker and their audience. Yet there are many potential harms, especially when intertwined with matters o…			we deserve to tell our stories in ways that drive connection and, even more importantly, that drive (and demand) action.	Taking emancipatory action	There is little denying the power of story… until our own stories get taken from us, positioned against us, and used to determine our value as some sort of human commodity….when those in power take on the telling of the stories of marginalized peoples, storytelling can serve as a weapon that obfuscates the truth, and further entrenches social injustices.	Stories taken and used against author
																	Sometimes (too often) we’ve been turned into puppets. Our own mouths appear to be moving, but they are being worked behind the scenes by folks who still want to retain control over the story that gets told. We are instructed as follows: “Speak your truth. As long as your truth isn’t critical of our service system (says the providers), or your family (says the parents). Blaming others is mean and …	Only allowed to tell certain stories or in a certain way
																	And then there’s the competition. Oh, the competition… where us “survivors” are encouraged to battle each other for the spotlight. It’s that same old theme: Those in the power down position are encouraged to compete with one another for supposedly limited resources by those who are in control. In the process, us “consumers” are taught to consume one another in the most vicious of ways, with our o…	The encouragement of competition between survivors
																	This is “Recovery Porn” (a term I understand to have been coined a few years back by “Recovery in the Bin”) at its finest. It may seem like we’re finally getting our voices heard, but that is largely illusion. We are being used, and it is not okay. We deserve to have our stories heard and to hear the stories of others, but on our own terms, and without competition for paltry awards and recognitio…	Recovery porn
21	Dawson, L., Mullan, B., Touyz, S. and Rhodes, P., 2018. Are recovery stories helpful for women with eating disorders? A pilot study and commentary on future research. Journal of eating disorders, 6(1), pp.1-10. https://doi.org/10.1186/s40337-018-0206-2	2018	Expert consultation	Australia	Australia	Journal article	Mixed methods study	women with anorexia nervosa	57	No	English	The aim of the current pilot study was to explore the efficacy of recovery narratives as a means of improving motivation and self-efficacy and to qualitatively explore patient perspectives of such stories.	The quantitative results indicated that reading stories of recovery had no effect on motivation and self-efficacy over a two-week period. In contrast, the qualitative results showed that the stories generated thoughts about the possibility of recovery and the majority indicated they would recommend them to others....The qualitative data suggested that recovery stories might help to increase hope …	As a treatment for mental health issue	Patient-centred accounts that are strengths-focused (as opposed to deficits-focused) and offer examples of how individuals move from illness to wellness can impart guidance, potentially increasing awareness and understanding about the process of recovery.	Enhancing the personal recovery of curator, narrator and/or recipient	Despite these conceivable benefits, there is also the possibility that stories of recovery might be unhelpful due to potential iatrogenic effects as anorexia nervosa may be associated with social learning processes of imitation, identification and competition; a so-called ‘peer contagion’ effect.	Stories may harm recipients
22	De Vecchi, N., Kenny, A., Dickson‐Swift, V. and Kidd, S., 2016. How digital storytelling is used in mental health: A scoping review. International Journal of Mental Health Nursing, 25(3), pp.183-193. https://doi.org/10.1111/inm.12206	2016	Database search	Australia	Australia	Journal article	Scoping review	n/a	n/a	No	English	In this scoping review, we were interested in mapping how digital storytelling has been used in mental health, and to identify gaps in the literature.			Authors suggest that the process of digital story creation may support dialogue that enables deeper understanding and adoption of lived experience perspectives in policy making...It was argued that the effect of digital stories to momentarily transport the viewer into the lifeworld of the person and community could support the development of policy, practice and education that incorporates consum…	Policy making	An ethical tension exists between the need for ownership of voice and identification..and the need for confidentiality and non-exploitation of people represented in digital stories	Ownership and confidentiality
															Showing digital stories, that exemplified a range of consumer lived experience to this audience, was seen to challenge the societal stereotype that perpetuates the stigma and shame experienced by people living with a diagnosis.	Challenge stigma	the need for confidentiality and non-exploitation of people represented in digital stories.... There is aneed to initiate ongoing discussion about the ethics of representation and consent with storytellers to protect the privacy of people featured in digital stories	Confidentiality and privacy
															The process ofmaking and sharing digital stories with other consumers, significant others and healthcare professionals were described as therapeutic, healing and transformational.	Enhancing the personal recovery of curator, narrator and/or recipient
23	De Vecchi, N., Kenny, A., Dickson-Swift, V. and Kidd, S., 2017. Exploring the process of digital storytelling in mental health research: A process evaluation of consumer and clinician experiences. International Journal of Qualitative Methods, 16(1). https://doi.org/10.1177/1609406917729291	2017	Database search	Australia	Australia	Journal article	Case study	n/a	n/a	No	English	There were two main objectives. The first, was to explore the digital storytelling process from the perspectives of consumers, carers, and clinicians as well as workshop support personnel. The second, was to provide commentary on the potential of digital storytelling as a research method for enabling shared dialogue between stakeholders in mental health on lived experience.					All participants emphasized that ownership and control should remain with the creator of the stories because of the potential misuse by services and in online forums….Stories told by consumers have been co-opted by mental health services to progress a biomedical agenda, within a dominant narrative, that aims to uphold the status quo rather than challenge it.	Ownership and use of stories
															Scholars propose that the process and product of digital storytelling might be useful in health-care to support personal reflection, understanding, and incorporation of lived experience perspectives into research and practice	Research
															Authors state that digital storytelling can provide a forum for people defined as mentally ill to represent themselves as capable, creative, knowledgeable people, and that the process supports questioning of dominant biomedical notions of disease and disability	To reconceptualise definitions of mental illness
															may be useful in mental health settings as a structured process for engaging consumers, carers, and clinicians in reciprocal dialogue	To open dialogue between different voices
24	DuBrul, S.A., 2014. The Icarus Project: A counter narrative for psychic diversity. Journal of Medical Humanities, 35(3), pp.257-271. https://doi.org/10.1007/s10912-014-9293-5	2014	Database search	USA	USA	Journal article	Article	n/a	n/a	Yes	English	The Icarus Project, founded in 2002, not only critiqued the terms and practices central to the biopsychiatric model, it also inspired a new language and a new community for people struggling with mental health issues in the 21st century. The Icarus Project believes that humans are meaning makers, that meaning is created through developing intrapersonal and interpersonal narratives, and that these…			I learned about the liberatory power of speaking our personal truths and about the power of personal narratives to challenge the power of the dominant narrative.... Beyond the medical model. While we respect whatever treatment decisions people make, we challenge standard definitions of psychic difference as essentially diseased, disordered, broken, faulty, and existing within the bounds of DSM-IV…	To reconceptualise definitions of mental illness
															From the beginning, the Icarus Project viewed itself in terms of a larger political context, as one part of a struggle for mutual liberation.	Taking emancipatory action
															The Icarus Project, a radical support network by and for people struggling with the dangerous gifts commonly labeled as mental illnesses. The Icarus Project envisions a new culture and language that resonates with our actual experiences rather than trying to fit our lives into a conventional framework. By joining together as individuals and as a community, we hope to create space where the intert…	Improving mental health and social care service
															And with the (seeming) anonymity of the Internet, people felt comfortable being honest and sharing intimate stories about their lives. Our website served as a refuge for a diverse group of people who were learning the ways in which new narratives could be woven about their lives.	For organising, peer support and solidarity
25	Elsegood, K.J., Anderson, L. and Newton, R., 2018. Introducing the recovery inspiration group: promoting hope for recovery with inspirational recovery stories. Advances in Dual Diagnosis. https://doi.org/10.1108/ADD-03-2018-0004	2018	Database search	UK	UK	Journal article	Mixed methods study	Mental health service users	12	No	English	The purpose of this paper is to undertake a preliminary evaluation of a novel intervention – Recovery Inspiration Group, which uses recovery stories to promote hope and inspiration for recovery among people with complex mental health difficulties.	Three themes were identified in the qualitative data, suggesting that participants had engaged with recovery-oriented reflections and experiences: recovery stories as validating and inspiring; Generalisation of DBT skills; shifting perspectives of recovery: doing better rather than being better. The survey results unanimously endorsed the Recovery Inspiration Group as a worthwhile and validating …	Recovery stories used in an intervention by mental health staff to promote hope in clinical settings.
26	Fisher, P. and Freshwater, D., 2014. Methodology and mental illness: Resistance and restorying. Journal of Psychiatric and Mental Health Nursing, 21(3), pp.197-205. https://doi.org/10.1111/jpm.12073	2014	Database search	UK	UK	Journal article	Article	n/a	n/a	No	English	This paper compares two post-modern methodological approaches, poststructuralist and narrative, and considers their usefulness in relation to emancipatory research in mental health.			Through telling and retelling of personal stories new means of resistance are developed by widening the spectrum of cultural templates that can be subsequently drawn on in the construction of individual stories. In mental health, new heroic stories of survival and of human diversity arise, influencing how mental disorder is experienced. Hearing voices can, in some cases, now be regarded as a gift…	To reconceptualise definitions of mental illness	the interpretation of people’s stories by researchers may result in the imposition of narrative templates that erase complexities and contribute to the perpetuation of oppression. This raises ethical implications in relation to how people’s stories are interpreted. As personal stories transform into shared cultural narratives that in turn constitute templates of meaning, the risk is that complexi…	The researcher's interpretation of story
27	Fisher, P. and Lees, J., 2016. Narrative approaches in mental health: preserving the emancipatory tradition. Health:, 20(6), pp.599-615. https://doi.org/10.1177/1363459315600774	2016	Database search	UK	UK	Journal article	Article	n/a	n/a	No	English	Our aim is to alert the reader to the possibility that current approaches to mental healthcare in liberal/neoliberal societies may encourage service users and practitioners to think of recovery in normative rather than imaginative and empowering terms.			Narrative approaches in research and within therapies which, in various ways, have challenged biomedical understandings of mental illness while illuminating the personal experiences of people suffering from mental distress.	To reconceptualise definitions of mental illness	there is a risk that the emancipatory tradition associated with narrative may be co-opted through contemporary mental health strategy by a narrow agenda which promotes a particular Western and neoliberal form of citizenship. This may limit the way recovery can be imagined by equating it solely with the futureorientated individual who strives, above all, to be economically independent. To resist t…	Cooption of narratives to be used by a neoliberal agenda
															What the two studies powerfully demonstrate is that while a person’s sense of self can be undone by injustice and isolation, it can be repaired through solidarity with others, and that solidarity can be established through shared narratives which lead to unanticipated forms of individual and collective forms of empowerment.	For organising, peer support and solidarity
															Narrative approaches within mental health have emancipatory potential.	Taking emancipatory action
28	Fox, J. and Videmšek, P., 2019. Exploring the mental health and spiritual recovery of an expert-by-experience: a discussion of the unique contribution social workers can make to support this journey. Ljetopis Socijalnog Rada (Annual of Social Work), 26(2), pp.235-256. https://doi.org/10.3935/ljsr.v26i2.266	2019	Database search	UK	UK	Journal article	First Person Account	n/a	n/a	Yes	English	A first-person narrative about spiritual recovery experienced by the first author, an expert-by-experience and an academic, is presented to illuminate understanding of the elements supporting this journey. This article explores how professionals, particularly social workers, can address the spiritual needs of users of mental health care through reflection on a narrative which describes the first …			The narrative, reflecting the experiential knowledge expressed by the first author, and analysed by both authors, leads us to consider firstly the elements that can lead to spiritual and mental health recovery for users of mental health care, explored through the experiences of the first author; and, secondly, enables us to highlight more widely the unique contribution that social workers can mak…	Improving mental health and social care service
															We presented a reflection of spiritual recovery, written from the first-hand experience of the first author to illuminate discussion about this very personal topic of mental health and spirituality and developed a model representing this journey.	Narrative used to iluminate discussion in research
29	Grant, A., Biley, F.C., LEIGH‐PHIPPARD, H. and Walker, H., 2012. The book, the stories, the people: an ongoing dialogic narrative inquiry study combining a practice development project. Part 1: the research context. Journal of psychiatric and mental health nursing, 19(9), pp.844-851. https://doi.org/10.1111/j.1365-2850.2012.01922.x	2012	Database search	UK	UK	Journal article	Article	n/a	n/a	Yes	English	The overall research question guiding the schedule for interview data collection is: What is the reported impact on, and significance for, participants of writing their stories of their own mental health issues, at an individual level and in the context of the community of others’ stories in Grant et al. (2011)?					Shifting to the relationship between storyteller and reader, illness narratives require an active and reflexive audience who are willing to enter into dialogue with the writer and the story. The fusion of horizons of understanding between storyteller/writer and reader results in an engaged, dialogic partnership and standpoint role for the reader or hearer of the story.	Possible audience misunderstanding
																	In short, tacitly accepted and well-rehearsed dominant organizational stories, containing multiple and often contradictory sub-narratives, will often guide mental health nurses’ practice. Such practice may undermine the relevance of, and effectively trump, individual user narratives....this position may facilitate the continued exclusivity of biomedical and evidence-based research agendas (also r…	Power of certain organisational stories
30	MIA Editors. 2019. We’ve Been Too Patient: Voices from Radical Mental Health. Mad in America. https://www.madinamerica.com/2019/07/voices-from-radical-mental-health/. Accessed: 4/3/2021.	2019	Web search	USA	USA	Web article	Interview	n/a	n/a	Yes	English				Radical mental health means encouraging individuals to reach their own understanding of their experience instead of using an existing medical framework. It is about inclusion, diversity, social justice and challenging the biomedical model.	To reconceptualise definitions of mental illness
															This anthology is about putting power back into the hands of people seeking mental health services, specifically about the types of interventions that we want, that we need, and that work. We deserve healing practices that are informed by what we need. How will anyone know these stories and what works if we don’t lead the conversation? It has been my personal journey to lift consciousness and rai…	Improving mental health and social care service
															This anthology is both a collective sharing of truths (and with some research-based analysis and political writing to bolster these voices) and an act of political organizing.	For organising, peer support and solidarity
															I hope we have made a document that will be a conversation starter for many who are already in the radical mental health movement. I hope this book will facilitate dialogue and deepen understanding and forge alliances between people who may or may not be familiar with each other or each other’s work in the world. I hope these dialogues will lead to movement building, a shift in the culture, and e…	To open dialogue between different voices
31	Harris, L. Our Collective Stories Have Power. Mad in America. https://www.madinamerica.com/2013/02/our-collective-stories-have-power/. Accessed: 4/3/2021	2013	Web search	USA	USA	Web article	Opinion piece	n/a	n/a	Yes	English	Our stories are cut of many different fabrics; but when put together, they are a patchwork quilt of great strength and comfort. How many of us, when first emerging out of a “mental patient” identity and beginning to embrace the possibility of a different kind of life, were inspired by a survivor’s story? How many of us were then moved to tell our story, after someone else had the courage to share…	SAMHSA is asking us to gather up our stories and to use them in the service of change and raising awareness. The agency wants to highlight a number of recovery stories to kick off a ‘National Dialogue’ about Recovery and Hope. The National Coalition for Mental Health Recovery (NCMHR) is collaborating with SAMHSA/HHS in this National Dialogue. There will be town hall meetings in a number of cities…	Using the voices of recovery or madness as agents of change	Everyone knows that stories are powerful. Now is the time to harness our individual stories, our collective stories, to counter the negative and hateful stories painted about us in the media. We need to push back with stories of our own. Stories of oppression, of discovering a way out of the hell with luck and help, and forging a life so much bigger than the “system” ever told us was possible. St…	For organising, peer support and solidarity
															On short notice, we will be filming as many people as possible telling their stories of how they built a life of meaning and purpose out of trauma and struggle; what supports and services helped; what services hurt; and what they see as promising policy directions for building a more compassionate society and creating real, hopeful alternatives to conventional mental health services. We hope to b…	Improving mental health and social care service
32	Horstein, G. and Karter J. First-Person Accounts of Madness and Global Mental Health: An Interview with Dr. Gail Hornstein. Mad in America. https://www.madinamerica.com/2019/03/first-person-accounts-madness-movement-global-mental-health-interview-dr-gail-hornstein/. Accessed: 3/3/2021.	2019	Web search	USA	USA	Web article	Interview	n/a	n/a	No	English	Dr. Gail Hornstein, author of Agnes’s Jacket: A Psychologist’s Search for the Meanings of Madness, discusses the importance of personal narratives and service-user activism in the context of the global mental health movement.			JK: Thank you. Another criticism of the Movement for Global Mental Health and specifically the Lancet Commission on Global Mental Health has been the failure to include the voices of people with lived experience in the overall project. In your book, “Agnes’s Jacket,” you chronicle the rich history of the psychiatric service user, consumer, and survivor groups developing research and treatments fo…	Research
33	Hyde, P., 2008. Working with stories: diverse tales of organizational life. Qualitative Research in Organizations and Management: An International Journal.	2008	Database search	UK	UK	Journal article	Research paper	n/a	n/a	No	English	The purpose of this paper is to explore the use of stories in a mental health environment. It includes an account of learning to read and recognise stories as a particular form of organizational narrative in the National Health Service (NHS).			Stories are a frequent feature of health service research as care work involves the collection and presentation of patients’ case histories concerning their health, work, family and social situations.	Research
34	Jackson, V., 2002. In our own voice: African-American stories of oppression, survival and recovery in mental health systems. International Journal of Narrative Therapy & Community Work, 2002(2), p.11.	2002	Citation tracking	USA	USA	Journal article	Paper	African-American psychiatric survivors	12	Yes	English	In Our Own Voice: African-American stories of oppression, survival and recovery in mental health systems is a revolutionary act of self-love and a demand for visibility for African-American psychiatric survivors. We will acknowledge the painful truth that our invisibility has not been limited to the pages of history but is alive and well in our families and communities. As we listen to the voices…	I first shared my initial work on In Our Own Voice at a national consumer/survivors/ex-patients conference in Nashville, Tennessee, in October 2000. I was moved by the words of an African-American male participant who stated that ‘This was the first time that I have felt validated at one of these conferences’. In that room, a new level of healing and energy emerged as we began to grieve and celeb…	For organising, peer support and solidarity. Formation of a survivor organisation.	In Our Own Voice: African-American stories of oppression, survival and recovery in mental health systems is a revolutionary act of self-love and a demand for visibility for African-American psychiatric survivors. We will acknowledge the painful truth that our invisibility has not been limited to the pages of history but is alive and well in our families and communities.	Demand for visibility	I encourage individuals and groups working on oral history projects to experiment with a variety of questions to see which ones facilitate the sharing of stories without re-traumatizing individuals.	The collection of stories can re traumatize narrator
															As we listen to the voices of the men and women who shared their stories we will hear the profound pain caused by mentalism and discrimination in our most important relationships, including our relationships with mental health providers. This guide and the sharing and connections that I hope will emerge from its use, will provide us with an opportunity as survivors to own our wounding and recover…	Using the voices of recovery or madness as agents of change
															As psychiatric survivors we have a unique opportunity to heal ourselves while offering a model of authentic healing to our community. We are griots and the telling of individual stories opens the door to reclaiming the truths about our communities and our collective experience.	Enhancing the personal recovery of curator, narrator and/or recipient
															I hope that this monograph will build on the existing oral history projects in New York, Massachusetts and other states. Even if the existing projects are not exclusively devoted to capturing the experiences of African-American people, we need to participate to ensure that our voices are amplified in the re-telling of psychiatric history from a survivor perspective. We have to collaborate with ou…	Building a narrative collection to act as an evidence-base
															It is important for us to ground our political movements in a firm understanding of history because the forces of oppression that have so effectively silenced and separated us benefit from our ignorance regarding our past abuses and successes. The medicalization of mental illness and confidentiality laws have reduced our experiences with madness (as a mental illness and as an expression of outrag…	Taking emancipatory action
35	Jones, M. and Pietilä, I., 2020. Personal perspectives on patient and public involvement–stories about becoming and being an expert by experience. Sociology of health & illness, 42(4), pp.809-824. https://doi.org/10.1111/1467-9566.13064	2020	Database search	Finland	Finland	Journal article	Qualitative study	Stories of people with lived mental illness or caring experiences,	13	No	English	Patient and public involvement activities bring ‘lay participants’ and their accounts of lived experiences to the centre of health service development and delivery. For individuals, these accounts can provide an important resource, offering a sense of control and an opportunity to re-frame past events. Furthermore, as involvement activities and the use of personal accounts have become more promin…			The process has the potential to enforce narratives that portray illness experiences as motivators for social action and change.	Using the voices of recovery or madness as agents of change
															On a personal level, stories have the potential to support recovery and self-empowerment.	Enhancing the personal recovery of curator, narrator and/or recipient
															the growing prominence of patient and public involvement initiatives, taking place in a number of countries (Dent and Pahor 2015), places personal experiences to the centre of service development.	Service development
															Personal stories about living with an illness or caring for an ill family member can be used to inform practice, health policy and the research agenda	Inform policy
															The stories told by experts by experience, combined with the growing body of research conducted by people with personal illness experiences, have the potential to challenge biomedical and psychiatric narratives on mental health and distress	To reconceptualise definitions of mental illness
36	Kaiser, B.N., Varma, S., Carpenter-Song, E., Sareff, R., Rai, S. and Kohrt, B.A., 2020. Eliciting recovery narratives in global mental health: Benefits and potential harms in service user participation. Psychiatric rehabilitation journal, 43(2), p.111. http://dx.doi.org/10.1037/prj0000384	2020	Database search	USA	USA	Journal article	Case studies	n/a	n/a	No	English	The engagement of peers and service users is increasingly emphasized in mental health clinical, educational, and research activities. A core means of engagement is via the sharing of recovery narratives, through which service users present their personal history of moving from psychiatric disability to recovery. We critically examine the range of contexts and purposes for which recovery narrative…	This sharing of recovery narratives is explicitly aimed at encouraging sufferers listening in the audience to seek professional mental health services if they need them.	Encourage people to seek mental health treatment.	Beyond these concrete benefits, the elicitation of recovery narratives sought to produce and communicate healing at individual, interpersonal, and community levels.	Enhancing the personal recovery of curator, narrator and/or recipient	In addition, the editing and restructuring of narratives along specific guidelines result in a loss of diversity in recovery narratives that communities have access to. The only stories that the organization is willing to give a broad platform are ones that meet their criteria as “safe” or “risk-free” and “effective.” For the nonprofit, “risk-free” refers to the idea that stories are only accepta…	Stories included and excluded
													Since 2016, Carpenter-Song has led the project Mental Health at the Margins, which combines anthropological methods with community engaged research techniques. The goal is to place the voices and lived experiences of people who live ‘at the margins’ in rural U.S. communities—by virtue of poverty, mental health and substance use challenges, oppression, and stigma—at the center of designing meaning…	Improving mental health and social care service			One of the first risks to consider is coercion, which is closely tied to autonomy and fear of stigma….In Kashmir, service users reported feeling stigmatized being forced to tell their stories.	How stories are elicited, risk of coercion
																	Similarly, some Nepali participants wanted to withdraw because they thought that their stories would be printed in the newspaper, despite reassurances that this was not an aspect of the PhotoVoice program.	Use of stories
																	In Australia, participants in the workshop experienced social coercion to make themselves vulnerable to distress through sharing “authentic” narratives, as well as being vulnerable to rejection if their stories were not considered appropriate to be shared publicly.	Rejection of stories
																	There is an amplified risk of coercion when recovery narratives are tied to treatment provision. In Kashmir, recovery narratives were treated as a requirement for discharge from inpatient care, creating conditions in which patients were coerced into not only sharing a narrative but one with specific features.	Recovery narrative became a requirement for discharge from service
																	there is harm in forcing what Slade and colleagues (2014) called “monocultural” notions of recovery onto service users’ narratives.....Close ethnographic attention to recovery narratives illuminates the multiple initial renderings of recovery from the perspective of service users, but also reveals the ways that these initially diverse renderings are forced into a narrow definition of recovery thr…	Narrow definitions of recovery
																	in Kashmir, individuals learned the implicit “rules” regarding recovery narratives, such as including expressions of gratitude to the police.	Rules including thanking the police
																	In Australia, the process of restructuring, reediting, or outright censoring personal recovery narratives demonstrates the power differential between the service users and persons conducting the program. Service users’ narratives underwent fragmentation and then reformation of their experiences into objects that serve a particular cultural purpose. Participants were told to fit their stories into…	Power dynamics between service users and those conducting program
																	Service users should feel supported in preparing for potential distress of reliving painful experiences, developing their narratives, ensuring proper self-care, and seeking additional support when needed.	Distress at telling stories
37	Kelly, T., 2016. Heterogeneities of experience, positionality, and method in user/survivor research. Philosophy, Psychiatry, & Psychology, 23(3), pp.229-232. https://doi.org/10.1353/ppp.2016.0022.	2016	Citation tracking	USA	USA	Journal article	Article	n/a	n/a	No	English	Herein I extend the discussion of intersectionality that Russo opened. In particular, I ask: What theoretical resources and scholarship can we draw upon to support the kind of critical reflexivity that Russo asks of us so that we may more meaningfully engage the heterogeneous range of user/survivor experiences and positionalities?					These are but examples of authors whose work points to ways in which inflections of racial identity, class, gender, and disability texture experiences and narratives of distress and services use in particular contexts in fundamental ways, and that the knowledge so obtained is marginalized not only in dominant biomedical narratives, but often in the collective narratives of service users, survivor…	Marginalization of certain narratives e.g. certain racial identities
38	Khan, N. and Tracy, D.K., 2021. The challenges and necessity of situating ‘illness narratives’ in recovery and mental health treatment. BJPsych Bulletin, pp.1-6. https://doi.org/10.1192/bjb.2021.4	2021	Expert consultation	USA	UK	Journal article	Editorial	n/a	n/a	No	English	We discuss the evolving and multifaceted concept of ‘recovery’, including illness narratives to frame our discussion. We demonstrate how integration between a person-directed management of illness and a professionally directed treatment of disease can converge, resulting in positive outcomes for people with mental illness.			Further, moral experience is central to Kleinman’s model of illness narratives, incorporating constructs of ideal virtues of the practitioner and so opening up ‘illness narratives’ to create patient ‘storylines’, which brings to life inanimate parts of practices, policies and discourses.	To open dialogue between different voices
															Psychiatric treatment historically conceptualised primarily based on a disease model could have the potential to impede the long-term treatment and assessment of those with chronic difficulties and illness. Linked to this assertion, Voronka has indicated that narratives can be utilised and shaped as a ‘gap-mending’ strategy, not merely because they interfere with professional knowledge, but becau…	Improving mental health and social care service
39	Kirch, D.G., 2021. Physician Mental Health: My Personal Journey and Professional Plea. Academic Medicine: Journal of the Association of American Medical Colleges. https://doi.org/10.1097/ACM.0000000000003942	2021	Database search	USA	USA	Journal article	Commentary	n/a	n/a	Yes	English	In this Invited Commentary, the author discusses his own challenges with mental disorders beginning in early childhood. He shares how earlier trauma led to the emergence of symptoms that nearly caused him to withdraw from medical school during his first year, and he describes how support from a faculty member helped him receive psychiatric treatment that allowed him to successfully negotiate that…			He uses the narrative of his personal journey to make a plea to colleagues to share their own stories of mental illness and successful treatment, arguing that this is key to ultimately destigmatizing these issues for the profession of medicine.	To encourage others to share story
40	Matthews, N. and Sunderland, N., 2013. Digital life-story narratives as data for policy makers and practitioners: Thinking through methodologies for large-scale multimedia qualitative datasets. Journal of Broadcasting & Electronic Media, 57(1), pp.97-114. https://doi.org/10.1080/08838151.2012.761703	2013	Citation tracking	Australia	Australia	Journal article	Article	n/a	n/a	No	English	Digital life stories have been solicited, archived, and Web-cast by organizations and individuals as a way of amplifying marginalized voices in the public domain. Despite the now large collections of digital stories that are available, researchers and policy makers have rarely discussed these stories as qualitative data and powerful evidence for decision making. We analyze the political, ethical …			we want to suggest here that digital life-storytelling has the potential to provide another route for such voices to be heard in policy, service provision, and professional education.	Policy making	If our interest in this article is exploring the way in which digital life stories might be listened to by policy makers, O’Donnell, Lloyd, and Dreher’s work underscores the challenges of listening across difference, of hearing stories that do not necessarily resonate with one’s own experiences, and may in fact offer a very jarring critique to one’s own understandings of the world....for those wh…	Challenges of listening
															The stated intentions of organizing digital storytelling projects and narrative inquiry generally are strongly oriented toward emancipation and social justice	Taking emancipatory action	At these moments of reinterpretation, researchers, in essence, function as interpretive gatekeepers, deciding which elements of digital stories are worthy of recontextualisation into policy contexts.	Power of researcher reinterpretation of narratives
															how they might be used as ‘‘evidence’’ to enhance policy making and related service provision for marginalized groups.	Building a narrative collection to act as an evidence-base	Our purpose here is to shift attention to the conditions under which other peoples’ stories—especially large-scale collections of such stories—might be listened to and learned from. Reflexivity continues to be important in the ethical recontextualisation of digital life narratives, as we will discuss below. However, to develop a methodology for making such stories intelligible and ‘‘listenable’’ …	The importance of reflexivity in the listener
																	Anxieties about the dangers of wrenching life-experience accounts out of the hands of their narrators by reusing them in new contexts	Use of stories in different contexts
41	McAllister, M., Brien, D.L., Flynn, T. and Alexander, J., 2014. Things you can learn from books: Exploring the therapeutic potential of eating disorder memoirs. International journal of mental health nursing, 23(6), pp.553-560. https://doi.org/10.1111/inm.12084	2014	Database search	Australia	Australia	Journal article	Article	n/a	n/a	No	English	In this paper, we aim to explore the idea that recovery can also be advanced through the subjective experience of recovery, as reported in memoirs, including book-length published works of personal experience, usually, but not always, written by the subject of these accounts			This paper takes the therapeutic approaches available for eating disorders as a starting point in this development. It explores the therapeutic potential of book-length memoirs. Books about the experience of having an eating disorder abound within the popular literature, and judging by the sheer number of sales for these books, readers must be learning and gaining something from them. Investigati…	Using narratives a therapeutic tool	It could also provide a means of assessing whether such texts contain triggers (Southgate et al. 2005), and therefore, should notbe recommended reading for vulnerable consumers.	Triggering in recipients
															Used within group settings, such as eating disorder recovery groups that occur face-to-face or online, shared reading and analysis of memoirs might be empowering, as well as engaging.	Used in support groups
42	McWade, B., 2019. Was it autoethnography? The classificatory, confessional and mad politics of lived experience in sociological research. Social Theory & Health, pp.1-15. https://doi.org/10.1057/s41285-019-00090-4	2019	Database search	UK	UK	Journal article	Article	n/a	n/a	No	English	This paper will consider the history and politics of autoethnography in relation to the activist scholarship of Mad Studies. As part of ethnographic research about ‘recovery in/from serious mental health problems’ in the UK, I accessed an NHS community “arts for mental health” service as a service-user would do, situating this data in broader socio-political debates concerning the meaning, manage…					The injection of stories of the self into research writing is part of a history of epistemic challenges to the assumption that some people study and others are studied. However, in the context of mental health, we might question whether using stories can successfully redress inequalities in knowledge production when the story of the self is the primary diagnostic tool of the psy disciplines. Voro…	Ways of hearing / listening to stories/ audience
																	Voronka’s (2017) work demonstrates this clearly, in revealing how service-user (peer) researchers are called upon to tell their stories in ways that restrict their access to conduct analysis; the storyteller remains the analysed.	In research the story teller is not involved in analysis of story
																	Survivor and mad studies scholars have also critically analysed the ways in which stories told by members of the C/S/X community are co-opted as evidence that treatments and services on offer are effective, again depoliticising the context in which people become mad in the first place (Costa et al. 2012).	Cooption of stories used as evidence, depoliticised
43	Morgiève, M., N’diaye, K., Nguyen-Khac, A., Mallet, L. and Briffault, X., 2019. Crazy’App: A web survey on representations and attitudes toward mental disorders using video testimonies. L'encephale, 45(4), pp.290-296. https://doi.org/10.1016/j.encep.2018.10.004	2019	Database search	France	France	Journal article	Quantitative study	General public	2600	No	English	The Crazy'App survey was designed as an instrument for studying potentially stigmatizing representations and attitudes towards mental disorders. It asks respondents to react, rather than to standard diagnostic labels or case vignettes, to video testimonies by people with different mental disorders talking about their experiences.	Crazy'App operationalizes emerging strategies in the efforts to combat stigma, implementing what is known as a "contact based intervention" in English-speaking countries. While it does not erase the differences in attitudes observed from one pathology to another, this type of surveyintervention based on video testimonies could help to reduce the desire for social distancing from people with menta…	Used in an app aimed to reduce stigma
44	Morrigan, C., 2017. Failure to comply: Madness and/as testimony. Canadian Journal of Disability Studies, 6(3), pp.60-91. https://doi.org/10.15353/cjds.v6i3.366	2017	Database search	Canada	Canada	Journal article	Article	n/a	n/a	Yes	English	I make these arguments largely based on my lived experience as a psychiatric survivor. This article makes the methodological move of mapping Madness in its encounters with incarceration and choosing to centre my own, firsthand, embodied accounts of psychiatrization. Joining a long history of psychiatric survivor testimony, I offer my experiences as a call to action against the institutionalized v…			Joining a long history of psychiatric survivor testimony, I offer my experiences as a call to action against the institutionalized violence of psychiatry….I offer my firsthand, embodied experiences in the hopes of invoking an affective, visceral response. Ultimately, I hope that this affective, visceral telling produces within the reader a call to action.	Taking emancipatory action
															In writing this testimony, I join a rich history of psychiatric survivors and Mad-identified people who collectively draw on the well of our lived experiences in order to draw attention to realities about which something ought to be done….I am most interested in producing testimony that reveals the violence of psychiatry and functions as a call to action toward a more just world.	Using the voices of recovery or madness as agents of change
															Along with functioning as a call to action, psychiatric survivor testimony can function as a form of solidarity and community building.	For organising, peer support and solidarity
															Psychiatric survivor testimony creates room to be crazy. It opens up space in which other survivors might dare to speak. It offers witness and validation by declaring that this violence happened to me too. Psychiatric survivor testimony is a powerful claim to the truth in the face of a silencing violence. I offer this article as another voice in this lineage of survivor stories....I am adding my …	Encourage others to share stories
45	O’Donnell, A., Sapouna, L. and Brosnan, L., 2019. Storytelling: An act of resistance or a commodity. Journal of Ethics in Mental Health: Special Issue, Disordering Social Inclusion, Ethics, Critiques, Collaborations, Futurities, 1, pp.1-13.	2019	Expert consultation	Ireland	Ireland and Scotland	Journal article	Article	n/a	n/a	Yes	English	We three women are activists (survivors, researchers, and educators) and, drawing from our experiences in the Scottish and Irish contexts, we discuss the need to constantly problematise what has been achieved through the user movement.			Storytelling has created a space for people, whose voices have been traditionally silenced, to be heard, affirmed, and to organise into collective action.	Taking emancipatory action	recent trends suggest that these stories are becoming a commodity with mental health organisations and educational institutions using them primarily to promote their own agendas...These mainstream institutions claim to be involving service users, promoting recovery, and fighting stigma, but stories which do not fit their agenda are ignored and silenced.	Commodity used to promote certain agendas
															we seem to regain our optimism about the potential of storytelling to challenge biomedical ideologies and oppressive power structures.	To reconceptualise definitions of mental illness	We are frustrated because people who share their stories remain disadvantaged, often unpaid, unequal partners while organisations, professionals, and academics benefit through receiving funding and building a career path on the basis of user involvement	Inequality for those who share narratives
															Stories can bring to our attention to human rights violations in a way that facts and statistics can’t.	Highlighting inhumane or oppressive psychiatric treatment	the increase in demand for people to tell their stories of distress, of stigma, and of recovery in ways which fit dominant ideas has worried me. I hear stories which are moulded to fit templates of grateful recipients of services, of taking individual responsibility, of combating stigma and opening up about suicidal thoughts to sympathetic family and professionals. These weren’t the stories of pe…	Stories moulded to fit templates
															they connect us with each other as we find we are not alone. This is the most significant potential of narrating our experiences; it builds community and allows a politicised, collective consciousness to emerge among psychiatrised people.	For organising, peer support and solidarity	we also need to hear the stories of those who can't find the words to tell them, those whose experiences confuse us or challenge us because they may be far removed from our comfort zone.	Types of stories included
																	In writing down our stories they can be used as material without our involvement or control, not recognising that stories are not static and nuances shift as our lives evolve and thinking changes over time.	Could be used without narrator involvement or control
46	Pascal, J. and Sagan, O., 2018. Cocreation or collusion: the dark side of consumer narrative in qualitative health research. Illness, Crisis & Loss, 26(4), pp.251-269. https://doi.org/10.1177/1054137316662576	2018	Database serch	UK	UK	Journal article	Crtitique	n/a	n/a	No	English	Taking a critical and reflexive standpoint, we find ourselves asking: Is there a dark side to the inclusion and use of person-centered approaches and what might be at risk in this pursuit of “voice”?					Normalizing the inauthentic narrative within the interview or data collection process. Validating the inauthentic narrative in findings or dissemination and cocreation. Reinforcing and perpetuating the dominant ideologies.	In research the role of the researcher in intepretation
																	We question to what extent the “recovery” discourse is yet another potentially limiting, or even toxic or inauthentic narrative, not allowing language for stories of nonrecovery and thus losing those experiences, in a way that stories of noncompliance have been self-censored from participants in the past, thus losing these multilayered experiences too. In endorsing and reproducing these problemat…	Excluding certain types of story
47	Peck, C.E., Lim, M.H., Purkiss, M., Foley, F., Hopkins, L. and Thomas, N., 2020. Development of a Lived Experience-Based Digital Resource for a Digitally-Assisted Peer Support Program for Young People Experiencing Psychosis. Frontiers in Psychiatry, 11, p.635. https://doi.org/10.3389/fpsyt.2020.00635	2020	Citation tracking	Australia	Australia	Journal article	Article	n/a	n/a	No	English	This paper describes the creation of a web-based digital resource designed for tablet computer use during peer work sessions to structure discussion about recovery in early psychosis. The resource consisted of a series of videos featuring young people who have used early psychosis services discussing how they navigated issues in their own recovery.	The combined expertise of young mental health service users, peer support workers, mental health practitioners, and digital mental health researchers throughout the development process enabled the creation of tailored digital resource for peer work in an early psychosis service....The development process resulted in the creation of a digitally assisted personal recovery and self-management progra…	Digital resource for peer work
48	Rapport, F.L., Jerzembek, G.S., Doel, M.A., Jones, A., Cella, M. and Lloyd, K.R., 2010. Narrating uncertainties about treatment of mental health conditions. Social psychiatry and psychiatric epidemiology, 45(3), pp.371-379. https://doi.org/10.1007/s00127-009-0072-y	2010	Database search	UK	UK	Journal article	Qualitative study	patients, carers and parents, and health professionals.	406	No	English	(1) To explore the utility of qualitative research methods, particularly narrative content analysis in mental health research, and (2) identify aspects of uncertainty in mental health service users and providers.			Listening to patients’ voices should become an integral part of routine service evaluation and may help bring patient expectation more in line with service organisation and delivery towards an optimal delivery of care.	Mental health service evaluation
49	Rateau, M.R., 2010. A story of transformation following catastrophic loss. Archives of psychiatric nursing, 24(4), pp.260-265. https://doi.org/10.1016/j.apnu.2009.09.001	2010	Database search	USA	USA	Journal article	Lived Experience Narrative	n/a	n/a	Yes	English	The purposes of this article are to share the author’s 4-year autobiographical story following catastrophic loss from a house explosion and fire, to discuss the transpersonal perspective on transformation, and to offer the use of story for practice and research applications for persons experiencing catastrophic loss.			The opportunity to share story in one's own voice holds significant healing power and provides clarity for the present and future	Enhancing the personal recovery of curator, narrator and/or recipient
50	Recovery in the Bin. 2014. RITB – Key Principles. https://recoveryinthebin.org/ritbkeyprinciples/. Accessed: 3/3/2021.	2014	Web search	UK	UK	Web article	Principles	n/a	n/a	Yes	English	This User Led group is for Psychiatric Survivors and Supporters who are fed up with the way co-opted ‘recovery’ is being used to discipline and control those who are trying to find a place in the world, to live as they wish, while trying to deal with the very real mental distress they encounter on a daily basis. We believe in human rights and social and economic justice! 10 Key Principles of Reco…					The Recovery Star & Colleges focus on the individual which removes or obscures the social & political reality that affects a person’s wellbeing. The promotion of only normatively successful Recovery stories censors the truth and oppresses service users, peers, professionals, and academics....We need a broader range of Survivor narratives to be recognised, honoured, respected and promoted that inc…	Types of stories included
																	We refuse to feel compelled to tell our ‘stories’, in order to be validated, whether as Peer Support Workers, Activists, Campaigners and/or Academics. We believe being made to feel like you have to tell your ‘story’ to justify your experience is a form of disempowerment, under the guise of empowerment.	Being compelled to tell story
51	Roe, J., Brown, S., Yeo, C., Rennick-Egglestone, S., Repper, J., Ng, F., Llewelyn-Beardsley, J., Hui, A., Cuijpers, P., Thornicroft, G. and Manley, D., 2020. Opportunities, enablers, and barriers to the use of recorded recovery narratives in clinical settings. Frontiers in Psychiatry, 11. https://doi.org/10.3389/fpsyt.2020.589731	2020	Database search	UK	UK	Journal article	Qualitative study	multi-professional mental health clinicians	52	No	English	The aim of this paper is to enable implementation planning for RRN interventions by identifying determinants of uptake. The objective was to identify opportunities, barriers, and enablers to the uptake of RRN interventions in clinical practice and education.	NEON has developed an online intervention in the form of a recommender system that matches recovery narratives to people with experience of mental health problems. NEON has adopted a two-armed approach to preparing for the implementation of this intervention in future healthcare practice.	Online healthcare intervention	RRNs can reinforce the effectiveness of existing clinical practices, by reducing communication barriers and normalizing mental health problems….RRNs could enhance existing clinical work. Participants identified the use of RRNs as having potential for use as an “opener” or starting point; a way of progressing with an individual if stuck; to provide or complement information sharing; and as a resou…	Reinforce clinical practices	Risk (triggering content, staff skills to respond to negative effects)...Participants identified risk and the potential to cause harm as concerns with using RRNs. The possibility that RRNs could affect a patient harmfully was a concern, particularly around issues such as self-harm.	Triggering
															They can also extend clinical practice (increase hope and connection, help when stuck).	Extend clinical practices	careful consideration of ethical issues to ensure our use of RRNs is consistent with the narrator’s consent	Ensuring consent of narrator
															Collections of RRNs are starting to be used in online mental health interventions where they might enable large-scale usage by services users, for example in a website that provided people with experience of psychosis with self-guided access to a range of lived experience videos alongside peer support	Online mental health interventions	active engagement with individuals and groups from marginalized communities specifically including people who either do not use services or have problematic relationships with services	Engagement with marginalized groups
															Receiving RRNs can reduce various forms of stigma, including self-stigma...Recovery narratives, in the form of server user testimonials, have been identified as one of the active ingredients of anti-stigma campaigns	Reduce stigma, anti stigma campaigns
															RRNs can also supplement peer support work	Support peer support work
52	Roeg, W., 2016. Discovering myself, a journey of rediscovery. Mental Health and Social Inclusion. https://doi.org/10.1108/MHSI-04-2016-0013	2016	Database search	UK	UK	Journal article	Lived Experience Narrative	n/a	n/a	Yes	English	The purpose of this paper is to describe the experiences of one person’s journey of recovery and use these as the basis for reflection on things that assist people in this journey.			This narrative account contributes to the peer literature on recovery...A reflective approach is used to consider things assist the process of recovering a life with mental health and addiction problems….Reflections are presented on the factors facilitating recovery focusing on those things that contributed to finding hope, taking back control and discovering opportunity.	Enhancing the personal recovery of curator, narrator and/or recipient
53	Russo, J. 2012. Give me the stories and I will take care of the rest? Asylum Magazine, Winter 2012, pp.28-30.	2012	Web search	UK	UK	Magazine article	Book review	n/a	n/a	Yes	English	In a field dominated by bio-medical opinions, any interest in mad ‘sub-culture’ and in the narratives of ‘mental patients’ should probably be taken as something positive in itself. But is this always so? Do such well-intended gestures raise any concerns? Is it possible that the academic retelling and packaging of individual and collective survivor stories could even cause damage? Can the authorit…					The reality that there is very little of our own, survivor authored analysis of our individual and collective histories, and that we face massive barriers when seeking scholarly recognition and resources, gives a bitter flavour to the expanding genre of narrative inquiry about madness by non-survivor academics....By her insistence on the ‘patient’ identity, by gathering and ‘explaining’ our exper…	survivor authored analysis of our individual and collective histories
																	At a time when service users/survivors write much more than just their personal stories, the exclusive focus on our narratives and on our self-help groups becomes a way to suppress our research and our academic work, which in consequence slows down the process of the development of users/survivors’ own theories. On a mission to collect and interpret our individual and collective stories, academic…	colonization by non survivor academics
54	Russo, J., 2016. Establishing first-person knowledge of madness: must this undertaking elide our differences?. Philosophy, Psychiatry, & Psychology, 23(3), pp.237-240. https://doi.org/10.1353/ppp.2016.0024.	2016	Citation tracking	Germany	Germany	Journal article	Commentary	n/a	n/a	Yes	English	I have come up with three topics that I would like to focus on: The use of personal narratives as resources, intersectional analysis versus the pursuit of a unifying narrative, and the role of second-person (you) address in responding to madness.					However, despite their value and their vast number, diversity, and availability, first-person perspectives are still far from being resources that inform the dominant understanding of madness and resulting policies….But if our truths are ever to become part of the shared knowledge base about madness in the societies in which we live, then we first need to figure out the ways that this may happen.…	Narratives are not having impact
																	In the case of personal narratives of madness, I see the owners of those experiences as the ones to take the lead. The fact that many of us have been denied a space for our own interpretations during our encounters with different systems of support and control is not in itself a guarantee that we will not end up imposing our personal truths on each other. However, we can choose to keep paying car…	survivor authored analysis of our individual and collective histories
55	Russo, J., 2016. In dialogue with conventional narrative research in psychiatry and mental health. Philosophy, Psychiatry, & Psychology, 23(3), pp.215-228. https://doi.org/10.1353/ppp.2016.0021.	2016	Citation tracking	Germany	Germany	Journal article	Article	n/a	n/a	Yes	English	this paper explores the role of consent and the significance of the researcher’s identity alongside issues of ultimate interpretative authority and research ownership. Revisiting several narrative studies in the fields of psychiatry and mental health, this paper focuses on the epistemic implications of what Mike Oliver calls the ‘social relations of research production’ and argues that the resear…					People with psychiatric experience are treated as data sources. By assigning the tasks of understanding and making meaning of madness to ‘experts’ and not to those directly concerned, the great majority of narrative analyses perpetuate the role and power divisions central to psychiatric treatment.	survivor authored analysis of our individual and collective histories, power relations mirroring psychiatric treatment
																	Adame and Hornstein use the phrase “our data” (2006, p. 149) to refer to the book publications that they analyze. Is there anything wrong with this? Are survivor personal accounts any different from journal articles, official statistics, or anything else that is fodder for research? Only one researcher raises the issue of authorial consent	Consent
																	The concerns at stake here are clearly bigger and more complex than consent to participation in research. The question of narrative ownership may seem completely irrelevant in research with published accounts because stories are self-evidently ‘owned’ by their authors just as analyses ‘belong’ to researchers. However, when we consider the inequality of power to name and define that is intrinsic t…	Ownership
																	The published narratives of survivor authors often have a vital role in their personal and collective journeys of emancipation from psychiatric judgment. As such, the question looms whether anyone has the right to assess those authors again and to impose any kind of classification on their stories....In my view, the emancipatory potential of the analysis lies somewhere altogether different—it is …	Researchers classifying stories
56	Sapouna, L., 2020. Service-user narratives in social work education; Co-production or co-option?. Social Work Education, pp.1-17. https://doi.org/10.1080/02615479.2020.1730316	2020	Database search	Ireland	Ireland	Journal article	Self reflection	n/a	n/a	No	English	In this paper, I critically examine the practice of including service-user narratives in Irish social work education.			User narratives of psychiatric survival have been central in organizing resistance toward dominant constructions of ‘mental illness’.	To reconceptualise definitions of mental illness	recent debates suggest that such narratives are often used by mental health and educational systems to promote their own agendas. In this context, user narratives are no longer considered a transformative act of co-production or resistance. They are a commodity servicing primarily the interests of these systems.	Cooption
															These narratives promote a social justice agenda by addressing issues of discrimination, inequalities and human rights violations of people using mental health services. In that sense, user narratives can be (and have been) an act of resistance through disrupting dominant practices and validating previously silenced voices.	Taking emancipatory action	I explore the significance of the context in which service-user narratives are shared, and consider how the current use of such narratives in professional education may contribute to: a new individual pathology approach, focusing on individual responsibility to recover whilst excluding a consideration of contextual factors	Promote an individual pathology approach ignoring social, political context
																	privileging certain types of knowledge through narratives that are considered ‘inspirational’ and/or ‘insightful’, at the expense of other (e.g. incoherent and overwhelming) expressions of distress	Certain stories included or excluded
																	overlooking the diversity of narratives constituting people’s experience	Lack of diversity of stories
																	a co-production process encouraging compliance with, rather than transformation of, mental health systems.	Agendas
																	Co-option, in general terms, can be described as a ‘process by which a dominant group attempts to absorb or neutralise a weaker opposition that it believes poses a threat to its continued power’ (Penney & Prescott, 2016, p. 35)….Such concerns have primarily been analyzed as being part of a neoliberal agenda, appropriating radical ideas (Hall, 2011) and reframing them in the market terms of consum…	Cooption
57	Sethi, B., 2013. Reclaiming self. Journal of Progressive Human Services, 24(3), pp.175-186. https://doi.org/10.1080/10428232.2013.835212	2013	Database search	Canada	Canada	Journal article	Lived Experience Narrative	n/a	n/a	Yes	English	In this article I use performance poetry pieces to reflect upon my experiences of living with a disability as a person of color, a woman, and an immigrant.			It is my firm contention that, although listening to the stories of the clients we meet on our journeys is integral to creating individual and structural changes and raising awareness of mental health issues, as social workers it is just as important to share our own personal and collective stories of mental health, stigma, and recovery....Stories of clients as well as stories of our lived experi…	Reduce stigma
58	Sexton, A. and Sen, D., 2018. More voice, less ventriloquism–exploring the relational dynamics in a participatory archive of mental health recovery. International Journal of Heritage Studies, 24(8), pp.874-888. https://doi.org/10.1080/13527258.2017.1339109	2018	Database search	UK	UK	Journal article	Article	n/a	n/a	Yes	English	This article is built from the authors’ shared experience of using participatory methodology when working together on the construction of an archive of mental health recovery stories.	The archive was built in response to the Wellcome Library’s existing archive and manuscript collections around mental health, which have been predominantly built from the point of view of the asylum, the medical professional, the psychiatrist and the psychoanalyst.....The archive of mental health recovery stories aims to show that individuals with lived experience can tell their stories, valued a…	Building a narrative collection to act as an evidence-base	interested in using the creation of the archive as a means of disrupting the dominance of the psychiatric narrative of mental health and illness.	To reconceptualise definitions of mental illness
59	Sheens, E., Rhodes, P. and Dawson, L., 2016. Encountering anorexia: challenging stigma with recovery stories. Advances in Eating Disorders, 4(3), pp.315-322. https://doi.org/10.1080/21662630.2016.1217495	2016	Expert consultation	Australia	Australia	Journal article	Qualitative study	psychology students	25	No	English	The aim of the current study was to explore whether narratives of people who have suffered and recovered from anorexia nervosa can be used as an intervention tool to challenge stigmatised views.	The findings from this study support the use of personal stories in changing attitudes towards those with anorexia nervosa, providing some evidence for their inclusion in stigma reduction initiatives.	Stigma reduction initiatives
60	Thomas, N., Farhall, J., Foley, F., Leitan, N.D., Villagonzalo, K.A., Ladd, E., Nunan, C., Farnan, S., Frankish, R., Smark, T. and Rossell, S.L., 2016. Promoting personal recovery in people with persisting psychotic disorders: development and pilot study of a novel digital intervention. Frontiers in Psychiatry, 7, p.196. https://doi.org/10.3389/fpsyt.2016.00196	2016	Citation tracking	Australia	Australia	Journal article	Mixed methods study	diagnosis of a psychotic disorder	10	No	English	We developed a website to be used on a tablet computer by mental health workers to structure therapeutic discussions about personal recovery. Central to the site was a series of video interviews of people with lived experience of psychosis discussing how they had navigated issues within their own recovery based on the Connectedness–Hope–Identity–Meaning–Empowerment model of recovery. We examined …	In-session use of digital resources featuring peer accounts of recovery is feasible and acceptable and shows promising outcomes.	Digital resource for use with mental health workers
61	Thomas, N., Farhall, J., Foley, F., Rossell, S.L., Castle, D., Ladd, E., Meyer, D., Mihalopoulos, C., Leitan, N., Nunan, C. and Frankish, R., 2016. Randomised controlled trial of a digitally assisted low intensity intervention to promote personal recovery in persisting psychosis: SMART-Therapy study protocol. BMC psychiatry, 16(1), pp.1-12. https://doi.org/10.1186/s12888-016-1024-1	2016	Citation tracking	Australia	Australia	Journal article	Study protocol	n/a	n/a	No	English	This study (acronym SMART-Therapy) is part of a broader research program (Self-Management and Recovery Technology) developing and trialling digital resources for specialist mental health services.	As part of the Self-Management and Recovery Technology (SMART) research program, we have developed an online resource providing materials on illness self-management and personal recovery based on the Connectedness-Hope-Identity-Meaning-Empowerment (CHIME) framework. Content is communicated using videos featuring persons with lived experience of psychosis discussing how they have navigated issues …	Digital resource for use with mental health workers
62	Tomlinson, P., 2020. A narrative of my lived experience of a whole series of psychiatric diagnoses and their impacts on me, ending with a discussion of clinical recovery from psychosis. Journal of Psychiatric and Mental Health Nursing. https://doi.org/10.1111/jpm.12683	2020	Database search	Belgium	Belgium	Journal article	Lived Experience Narrative	n/a	n/a	No	English	The purpose of this paper is to stimulate nurses and other mental health professionals to reflect on what they understand by a psychiatric diagnosis and how they use this understanding.			My case makes the point that psychiatric diagnosis is not an established, universal science like in somatic medicine, but a still evolving complex of contradictions and opinions and should not be treated as authoritative. I aim to challenge what I see as a general overestimation of how much a diagnosis tells you about a person and how you should treat them.	To reconceptualise definitions of mental illness
63	Trivedi, P., 2014. ‘Nothing about us, without us’–A user/survivor perspective of global mental health. International Review of Psychiatry, 26(5), pp.544-550. https://doi.org/10.3109/09540261.2014.955087	2014	Database search	UK	UK	Journal article	Article	n/a	n/a	Yes	English	In this article I consider this directly from my perspective as a user/survivor in a high income country (HIC). I discuss how, in spite of contextual differences, there appear to be striking resonances between global mental health (GMH) in low or middle income countries (LMICs) and mental health in HICs, particularly areas of concerns, e.g. diagnosis, treatment and cultural difference. I illustra…			The validity of psychiatric diagnosis, treatments (particularly medication) and the automatic medicalization of responses to life events have all been questioned in GMH (Clark, 2014; Fernando, 2014, Summerfi eld, 2008). Does my experience and narrative illustrate some of these concerns and the impact they can have on the individual and those around them?	To reconceptualise definitions of mental illness
64	Voronka, J., 2019. Storytelling beyond the psychiatric gaze. Canadian Journal of Disability Studies, 8(4), pp.8-30. https://doi.org/10.15353/cjds.v8i4.522	2019	Expert consultation	Canada	Canada	Journal article	Article	n/a	n/a	Yes	English	This paper explores the politics of resilience and recovery narratives by bringing critical ethnography and auto-ethnographic methods to bear on my own experiences with storytelling distress in different contexts			this work shows how the rules that govern storytelling can work to refute/reinforce (and likely both, simultaneously) current dominant understandings of madness.	To reconceptualise definitions of mental illness	Yet even when the intent of the stories shared are to offer systemic critique of mental health epistemes, it is difficult to hear such stories beyond the psychiatric gaze. I argue that individual storytelling practices now get processed through resiliency and recovery metanarratives that continue to position both the problem and its potential solution at the level of individual bodies.	Processing of stories to remove context
															The practice of storytelling for activism within mental health social movement activism also has a long history (Church, 1995; Costa et al, 2012; Crossley, 2006; Morrison, 2005; Woods, Hart & Spandler, 2019). Storytelling is a prominent way in which we have worked to redress injustices caused by systems of power, as well to assert our lived experience as power, value, and knowledge.....The possib…	Taking emancipatory action	The issue here is not which stories we share, but rather with how they are listened to and deployed within prevailing mental health metanarratives and the systems that work within them. These systems of power now incorporate such narratives not as critiques, but as commodities to benefit organizational interests and solidify mental health truth regimes.	Use of stories
																	Storytelling to produce justice is complex terrain. The claim that personal experience is political has been central to feminist, queer, racialized, disabled, transnational and other movements, and “cultural studies, anthropology, history and legal theory as well as sociology have emphasized narrative’s counterhegemonic, subversive, and liberatory possibilities” (Polletta, 1998, p. 424). However,…	Do stories have the power to counteract dominant discourse?
																	My story isn’t digested as a critique on the tyranny of sanism as embedded in imperialist white supremacist capitalist cis-heteropatriarchy. Rather, it remains a story of tragedy, resilience, and recovery. The madwoman can speak as the madwoman – but how else can she be heard? What are the conditions of my consumption, and the possibilities of hearing?	Audience intepretation, hearing stories
																	How can psychiatry recognize its own complicity and move from pity and pathology and into responsibility? How can such narratives be heard so that they “move beyond the individualist account to a ‘collectivist account’” (Razack, 2007, p. 390)?	Moving from a individualist account to a collectivist account
65	Vromen, A. and Coleman, W., 2013. Online campaigning organizations and storytelling strategies: GetUp! in Australia. Policy & Internet, 5(1), pp.76-100. https://doi.org/10.1002/poi3.23	2013	Database search	Australia	Australia	Journal article	Case study	n/a	n/a	No	English	The main question addressed here is: how do storytelling tactics underpin the multi-issue oriented, online strategies of campaigning organizations? GetUp! is an Australian online political campaigning organization with over 600,000 members, that has conducted high-profile public policy campaigns on issues as diverse as mental health, electoral law, same-sex marriage, and climate change.			When successful, storytelling tactics can influence policy debates and mobilize citizens through stories that simultaneously personalize the impact of public policy decisions and transform private narratives into public rationales for political action.....This article has looked at how storytelling is used by new online campaigning organizations to elicit an emotional response, and lead to member…	Campaigning for policy reform
66	Williams, A., 2012. Employment–hope and reality. Mental Health and Social Inclusion. https://doi.org/10.1108/20428301211281069	2012	Database search	UK	UK	Journal article	Lived Experience narrative	n/a	n/a	Yes	English	This article aims to explore what are likely to be key factors in a successful journey to employment for someone who has experienced long-term mental distress.			The article is a personal account of entering and sustaining employment by someone who has experienced long-term mental distress and use of secondary mental health services. The writer reflects on a hard fought journey to start paid work in the hope that readers may understand this process for themselves and others in similar positions. Key factors in the transition to employment are hard work, w…	Enhancing the personal recovery of curator, narrator and/or recipient
67	Williams, A., Fossey, E., Farhall, J., Foley, F. and Thomas, N., 2018. Going online together: the potential for mental health workers to integrate recovery oriented e-mental health resources into their practice. Psychiatry, 81(2), pp.116-129. https://doi.org/10.1080/00332747.2018.1492852	2018	Citation tracking	Australia	Australia	Journal article	Qualitative study	mental health workers	37	No	English	This article explores mental health workers’ current use of online resources and their views about integrating e-mental health resources for promoting self-management and recovery into community-based practice.			Participants agreed that hearing from others with lived experience of mental illness would be particularly useful as a means of communicating empathy and hope: “I think it is good to watch it (videos of peers) together, because it could spark conversations that may not otherwise have. Or may not be able to trigger yourself” (P1, FG-F); “I can think of some of my clients who actually would benefit…	Support clinical practices
68	Williams, A., Fossey, E., Farhall, J., Foley, F. and Thomas, N., 2018. Recovery after psychosis: qualitative study of service user experiences of lived experience videos on a recovery-oriented website. JMIR mental health, 5(2), p.e9934. https://doi.org/10.2196/mental.9934	2018	Citation tracking	Australia	Australia	Journal article	Qualitative study	service users	36	No	English	Our aim was to explore how service users experienced viewing the lived experience videos on this interactive website, as well as its influence on their recovery journey.	As part of the Self-Management And Recovery Technology (SMART) research program on the use of digital resources in mental health services, an interactive website was developed including videos of people with lived experience of mental illness discussing their recovery. These peer videos were designed to be watched on a tablet device with a mental health worker, or independently.	Digital resource to be used with mental health worker or independently
69	Wisdom, J.P., Bruce, K., Auzeen Saedi, G., Weis, T. and Green, C.A., 2008. ‘Stealing me from myself’: Identity and recovery in personal accounts of mental illness. Australian & New Zealand Journal of Psychiatry, 42(6), pp.489-495. https://doi.org/10.1080/00048670802050579	2008	Database search	USA	USA	Journal article	Qualitative study	personal accounts from individuals with severe mental illness	45	No	English	To understand and promote recovery from serious mental illnesses, it is important to study the perspectives of individuals who are coping with mental health problems. The aim of the present study was to examine identity-related themes in published self-narratives of family members and individuals with serious mental illness. It adds to the body of research addressing how identity affects the proc…			Efforts to publish personal accounts that focus on strengths-based patient-centred stories, rather than on deficits, could be helpful to provide hope for patients. These published narratives highlight the importance of moving recovery and hope to the forefront among patient, family, and clinician groups. Increasing such information and role models can provide important resources to individuals wo…	Enhancing the personal recovery of curator, narrator and/or recipient
70	Woods, A., Hart, A. and Spandler, H., 2019. The recovery narrative: politics and possibilities of a genre. Culture, Medicine, and Psychiatry, pp.1-27. https://doi.org/10.1007/s11013-019-09623-y	2019	Database search	UK	UK	Journal article	Article	n/a	n/a	No	English	This paper offers an interdisciplinary, critical medical humanities analysis of the politics and possibilities of Recovery Narrative, drawing literary theoretical concepts of genre and philosophical approaches to the narrative self into conversation with the critiques of recovery advanced by survivor-researchers, sociologists and mad studies scholars. Our focus is not on the specific stories of i…	Needham highlights the central role of individual testimonies in articulating, legitimating and achieving policy aims...the Scottish Recovery Network undertook a narrative research project to collect, publish and disseminate the recovery stories of 64 people from across Scotland (Brown and Kandirikirira 2007). The collection of stories was intended to personalise recovery, inspire hope, offer pra…	Assist with achieving policy aims	The Recovery Narrative has become a deeply divisive issue amongst survivor activists. While it has been a primary vehicle for trauma-focused, narrative-driven activism (especially within contexts like the international Hearing Voices Movement (Romme et al. 2009; Coleman 1999; Dillon 2011))	Taking emancipatory action	coercion and compulsion in the production of Recovery Narrative, highlighting the potential for disempowerment in ‘‘telling your story’’ in order to meet the demands of mental health providers..it has also been strenuously disavowed by other activists who, for example, see the imperative to narrate traumatic experiences as another form of oppression. ‘‘We believe being made to feel like you have …	Coercion and compulsion to tell story
															The Recovery Narrative is mobilised to further a range of different goals—in anti-stigma	anti stigma	Recovery Narratives commissioned by mental health providers against a certain set of criteria (for example, the extent to which they are sufficiently efficacious in achieving individual and institutional outcomes…	Agenda
															fundraising campaigns	fundraising campaigns	sufficiently representative in demographic terms of the users of services...While the stories told by individuals about their experiences of madness, mental illness and distress are immensely diverse, only a narrow subset of such stories are socially, professionally and politically recognised as being Recovery Narratives....The Recovery Narrative promoted by national mental health campaigns frequ…	Diversity and representativeness
																	the Recovery Narrative can, like other narratives, also silence and exclude, by privileging and valuing certain kinds of reasoning and knowledge (Fitzpatrick 2016a:266)….This is thrown starkly into relief when we consider stories which do not fit comfortably within this genre: stories which fail to achieve recognition as a Recovery Narrative because they break formal conventions, or risk and even…	Exclusion of stories
																	By contrast, activists in the survivor movement have called attention to the multiple (if sometimes unintended) harms which can arise not simply from disclosing one’s experiences of mental distress, but of doing so through the form of Recovery Narratives shared in mental health settings.	Harms to narrator
																	As a key ‘‘technology of recovery,’’ the Recovery Narrative focuses attention on individuals’ ‘‘recovery journeys’’ rather than the ‘‘social, political, cultural and economic context in which people become mentally distressed and recover’’...Here as in many clinical settings, the Recovery Narrative’s measure of success is the extent to which it can offer ‘‘hope’’ to other service-users and surviv…	Promoting neoliberal agendas
																	The provocative term ‘‘porn’’ is used to examine how stories are told and how they are heard (Voronka In Press), how they might be commodified, how they are performed, how they are consumed, and how they are valued. Costa et al. used the term in their ‘‘Hands off our Stories’’ event to refer to ‘‘a modern day voyeurism whereby, in listening to a cast of characters, spectators continue to justify …	Patient porn
71	Woods, A., 2012. Rethinking “Patient Testimony” in the medical humanities: the case of schizophrenia bulletin’s first person accounts. Journal of literature and science, 6(1), p.38. https://doi.org/10.12929/jls.06.1.03	2012	Citation tracking	UK	UK	Journal article	Article	n/a	n/a	No	English	This article addresses arguably the most prominent – if still desperately under-researched – archive ofschizophrenia narratives: the “First Person Accounts” of Schizophrenia Bulletin.			So, what would it mean to approach Schizophrenia Bulletin’s First Person Accounts not as a collection of illness narratives written by patients, consumers and users of mental health services, but as the testimony of people who identify as survivors of distress, trauma and inadequate or inhumane psychiatric care?....Reading first-person accounts of schizophrenia as testimony also allows space for …	Testimony. Highlighting inhumane or oppressive psychiatric treatment	However, accepting that the portrait of schizophrenia produced by these narratives will be neither comprehensive nor representative.	Narratives not representative
																	the speaking position or narrative voice of the First Person Accounts establishes a very particular kind of credibility: that of “insight.”...It would seem that fundamental to the ‘genre of insight’ is the exclusion of anything, even the fictional or fanciful, which might be perceived as in any way symptomatic of schizophrenia.	Exclusion of text in narrative.
																	Schizophrenia Bulletin are not simply and spontaneously produced for the clinical professionals who are the journal’s primary audience, but produced in collaboration with them. Many authors give explicit acknowledgement to the psychiatrists who have helped support the pieces to publication (“Taking the First Step”), and in an article which also, somewhat curiously, appeared in the space usually a…	Editing of stories
																	The recovery narratives which are produced and consumed in certain clinical and advocacy settings tend to be highly formulaic stories of an individual’s journey through and triumph over particular difficulties. Testimony, by contrast, is less reliant on linear or normative models of health. Crucially, as Costa and colleagues suggest, to be open to the dynamics of testimony is to start to recognis…	Stories are formulaic
72	Woods, A., 2011. The limits of narrative: provocations for the medical humanities. Medical humanities, 37(2), pp.73-78. http://dx.doi.org/10.1136/medhum-2011-010045	2011	Citation tracking	UK	UK	Journal article	Article	n/a	n/a	No	English	This paper aims to (re)ignite debate about the role of narrative in the medical humanities.			at the societal level, narrative is seen by some to challenge the hegemony of naturalistic and biomedical approaches to illness and so provide the foundation for a new ethics and politics of healthcare.	To reconceptualise definitions of mental illness	The first so-called ‘ethical hazard’ routinely encountered in the study of narrative in medicine, albeit one that has been agonised over repeatedly, concerns the truth-value of narrative. To what extent can we trust that people’s stories of illness faithfully describe ‘what it was really like’?	Questioning the truth of a narrative
																	“Can narrative coherence be a harmful phenomenon, how, and in which context?” (p 7 in Hyvärinen). As Yiannis Gabriel notes, “while stories can be vehicles of contestation, opposition, and self-empowerment, they can also act as vehicles of oppression, self-delusions, and dissimulation” (p 169 in Gabriel).	Stories can harm
73	Brun, H. & Svendesen, E. 2011. Før og etter Opptrappingsplanen. Tidsskrift for psykisk helsearbeid, 8 (3), 237-243.	2011	Database search	Norway	Norway	Journal article	Scientific essay	n/a	Two narrators	yes	Norwegian	Reflect on service user experiences with mental health services after the introduction of the Norwegian mental health escalation plan.				Assisting with achieving policy change aims.
																Improving mental health and social care services
74	Gjertzen, A. R. 2007. Arbeid som identitetsskapende prosess under en psykisk krise Tre historier om arbeid, identitet og verdighet. Tidsskrift for psykisk helsearbeid, 4(03), 272-282.	2007	Database search	Norway	Norway	Journal article	Qualitative / narrative	n/a	Three participnants	no	Norwegian	Using three lived experiences narratives, the author wants to illustrate the meaning of work for persons in mental health crises.				Accessing community and community participation
75	Hole, E. 2009. En historie om selvskading i institusjon–fra kontroll til frivillighet og samarbeid. Tidsskrift for psykisk helsearbeid, 6(03), 250-259.	2009	Database search	Norway	Norway	Journal article	Qualitative / narrative	n/a	One	no	Norwegian	Use a narrative of lived experiences with self harm and the experiences of the staff to reflect on constructive ways the staff on psychiatric wards can deal with self harm.				Developing partnership and helpful relations in services
76	Kogstad, R. 2004. Vendepunkt. Byggesteiner i bedringsprosessen. Tidsskrift for psykisk helsearbeid, 1(4), 41-49.	2004	Database search	Norway	Norway	Journal article	Qualitative / narrative	n/a	500	no	Norwegian	To collect turning point stories as part of recover processes from from members of a Norwegian user organisation (MHN).				Building a narrative collection to act as an evidence base
77	Risan, M. A. 2007. Gylne skritt på veien tilbake til samfunnet. Tidsskrift for psykisk helsearbeid, 4(03), 302-308.	2007	Database search	Norway	Norway	Scientific essay	Narrative	n/a	One	no	Norwegian	Share a narrative of one person's way out of substance abuse and back to society and work.				Accessing community and community participation
78	Sømme, D., & Thorbjørnsen, N. 2006. Mitt bu, min heim, min keiserdom, mitt rike her på jord. TidsskrifT for psykisk helsearbeid, 3(03), 242-254.	2006	Database search	Norway	Norway	Journal article	Narrative	n/a	Three participnants	no	Norwegian	Elaborate on interaction and relational work between service users and professionals in a supported housing unit for person with dual diagnosis.				Developing partnership and helpful relations in services
