# Supplementary material for: Uses and Misuses of Recorded Mental Health Lived Experience Narratives in Healthcare and Community Settings: Systematic Review
Source: Schizophr Bull. 2021 Aug 23;48(1):134–44. doi: 10.1093/schbul/sbab097 (PMC8781345; doi:10.1093/schbul/sbab097)
Supplement: sbab097_suppl_Supplementary_Material_3 [file sbab097_suppl_supplementary_material_3.xls]

## Sheet: Sheet1
ID	Complete reference
1	Adame, A.L. and Hornstein, G.A., 2006. Representing madness: How are subjective experiences of emotional distress presented in first-person accounts? The Humanistic Psychologist, 34(2), pp.135-158. https://doi.org/10.1207/s15473333thp3402_3
2	Adame, A.L. and Knudson, R.M., 2007. Beyond the counter-narrative: Exploring alternative narratives of recovery from the psychiatric survivor movement. Narrative Inquiry, 17(2), pp.157-178. https://doi.org/10.1075/ni.17.2.02ada
3	Adame, A.L. and Knudson, R.M., 2008. Recovery and the good life: How psychiatric survivors are revisioning the healing process. Journal of Humanistic Psychology, 48(2), pp.142-164. https://doi.org/10.1177/0022167807305544
4	Adler, K. and McLaren, T., 2020. Too Much Light: The Art of the Hero’s Journey (Photo Essay). The international journal of religious tourism and pilgrimage, 8(5), pp.56-69.
5	Armstrong, N., 2012. What can we learn from service user memoirs? Information and service user experience. The Psychiatrist, 36(9), pp.341-344. https://doi.org/10.1192/pb.bp.111.037523
6	Arndtzén, M. and Sandlund, M., 2020. To live with a Schizoaffective disorder. Journal of Psychiatric and Mental Health Nursing. https://doi.org/10.1111/jpm.12708
7	Bassman, R., 2001. Whose reality is it anyway? Consumers/survivors/ex-patients can speak for themselves. Journal of Humanistic Psychology, 41(4), pp.11-35. https://doi.org/10.1177/0022167801414002
8	Bortolotti, L. and Jefferson, A., 2019. The power of stories: Responsibility for the use of autobiographical stories in mental health debates. Diametros, 16(60), pp.18-33. https://doi.org/10.33392/diam.1319
9	Bunnell, B.E., Davidson, T.M., Hamblen, J.L., Cook, D.L., Grubaugh, A.L., Lozano, B.E., Tuerk, P.W. and Ruggiero, K.J., 2017. Protocol for the evaluation of a digital storytelling approach to address stigma and improve readiness to seek services among veterans. Pilot and feasibility studies, 3(1), pp.1-11. https://doi.org/10.1186/s40814-017-0121-3
10	Carr, S., 2016. Narrative research and service user/survivor stories: A new frontier for research ethics?. Philosophy, Psychiatry, & Psychology, 23(3), pp.233-236. https://doi.org/10.1353/ppp.2016.0023
11	Chaney, S., 2019. Am I a researcher or a self-harmer? Mental health, objectivity and identity politics in history. Social Theory & Health, pp.1-17. https://doi.org/10.1057/s41285-019-00093-1
12	Church, K., 2013. In whose interests? Complicating narrative research. Asylum Magazine. Winter 2013. pp.28-29.
13	Clarke, S.P., 2018. Madhouse and the whole thing there. Qualitative Research in Psychology, 15(2-3), pp.247-259. https://doi.org/10.1080/14780887.2018.1429989
14	Clarke, S.P. and Wright, C., 2019. Tactical authenticity in the production of autoethnographic mad narratives. Social Theory & Health, pp.1-15. https://doi.org/10.1057/s41285-019-00092-2
15	Clifford, J.S., Norcross, J.C. and Sommer, R., 1999. Autobiographies of mental health clients: Psychologists' uses and recommendations. Professional Psychology: Research and Practice, 30(1), p.56. https://doi.org/10.1037/0735-7028.30.1.56
16	Cohen, O., 2005. How do we recover? An analysis of psychiatric survivor oral histories. Journal of Humanistic Psychology, 45(3), pp.333-354. https://doi.org/10.1177/0022167805277107
17	Costa, L., Voronka, J., Landry, D., Reid, J., Mcfarlane, B., Reville, D. and Church, K., 2012. “Recovering our stories”: a small act of resistance. Studies in Social Justice, 6(1), pp.85-101. https://doi.org/10.26522/ssj.v6i1.1070
18	Cresswell, M., 2005. Psychiatric “survivors” and testimonies of self-harm. Social science & medicine, 61(8), pp.1668-1677. https://doi.org/10.1016/j.socscimed.2005.03.033
19	Cumber, C. and Carson, J., 2017. Chanell Cumber in conversation with Jerome Carson. Mental Health and Social Inclusion. https://doi.org/10.1108/MHSI-08-2016-0021
20	Davidow, S. 2019. Recovery Porn: Tell Me Your Story, I’ll Tell You Your Value. Mad in America. https://www.madinamerica.com/2019/03/recovery-porn/. Accessed. 3/3/2021
21	Dawson, L., Mullan, B., Touyz, S. and Rhodes, P., 2018. Are recovery stories helpful for women with eating disorders? A pilot study and commentary on future research. Journal of eating disorders, 6(1), pp.1-10. https://doi.org/10.1186/s40337-018-0206-2
22	De Vecchi, N., Kenny, A., Dickson‐Swift, V. and Kidd, S., 2016. How digital storytelling is used in mental health: A scoping review. International Journal of Mental Health Nursing, 25(3), pp.183-193. https://doi.org/10.1111/inm.12206
23	De Vecchi, N., Kenny, A., Dickson-Swift, V. and Kidd, S., 2017. Exploring the process of digital storytelling in mental health research: A process evaluation of consumer and clinician experiences. International Journal of Qualitative Methods, 16(1). https://doi.org/10.1177/1609406917729291
24	DuBrul, S.A., 2014. The Icarus Project: A counter narrative for psychic diversity. Journal of Medical Humanities, 35(3), pp.257-271. https://doi.org/10.1007/s10912-014-9293-5
25	Elsegood, K.J., Anderson, L. and Newton, R., 2018. Introducing the recovery inspiration group: promoting hope for recovery with inspirational recovery stories. Advances in Dual Diagnosis. https://doi.org/10.1108/ADD-03-2018-0004
26	Fisher, P. and Freshwater, D., 2014. Methodology and mental illness: Resistance and restorying. Journal of Psychiatric and Mental Health Nursing, 21(3), pp.197-205. https://doi.org/10.1111/jpm.12073
27	Fisher, P. and Lees, J., 2016. Narrative approaches in mental health: preserving the emancipatory tradition. Health:, 20(6), pp.599-615. https://doi.org/10.1177/1363459315600774
28	Fox, J. and Videmšek, P., 2019. Exploring the mental health and spiritual recovery of an expert-by-experience: a discussion of the unique contribution social workers can make to support this journey. Ljetopis Socijalnog Rada (Annual of Social Work), 26(2), pp.235-256. https://doi.org/10.3935/ljsr.v26i2.266
29	Grant, A., Biley, F.C., LEIGH‐PHIPPARD, H. and Walker, H., 2012. The book, the stories, the people: an ongoing dialogic narrative inquiry study combining a practice development project. Part 1: the research context. Journal of psychiatric and mental health nursing, 19(9), pp.844-851. https://doi.org/10.1111/j.1365-2850.2012.01922.x
30	MIA Editors. 2019. We’ve Been Too Patient: Voices from Radical Mental Health. Mad in America. https://www.madinamerica.com/2019/07/voices-from-radical-mental-health/. Accessed: 4/3/2021.
31	Harris, L. Our Collective Stories Have Power. Mad in America. https://www.madinamerica.com/2013/02/our-collective-stories-have-power/. Accessed: 4/3/2021
32	Horstein, G. and Karter J. First-Person Accounts of Madness and Global Mental Health: An Interview with Dr. Gail Hornstein. Mad in America. https://www.madinamerica.com/2019/03/first-person-accounts-madness-movement-global-mental-health-interview-dr-gail-hornstein/. Accessed: 3/3/2021.
33	Hyde, P., 2008. Working with stories: diverse tales of organizational life. Qualitative Research in Organizations and Management: An International Journal.
34	Jackson, V., 2002. In our own voice: African-American stories of oppression, survival and recovery in mental health systems. International Journal of Narrative Therapy & Community Work, 2002(2), p.11.
35	Jones, M. and Pietilä, I., 2020. Personal perspectives on patient and public involvement–stories about becoming and being an expert by experience. Sociology of health & illness, 42(4), pp.809-824. https://doi.org/10.1111/1467-9566.13064
36	Kaiser, B.N., Varma, S., Carpenter-Song, E., Sareff, R., Rai, S. and Kohrt, B.A., 2020. Eliciting recovery narratives in global mental health: Benefits and potential harms in service user participation. Psychiatric rehabilitation journal, 43(2), p.111. http://dx.doi.org/10.1037/prj0000384
37	Kelly, T., 2016. Heterogeneities of experience, positionality, and method in user/survivor research. Philosophy, Psychiatry, & Psychology, 23(3), pp.229-232. https://doi.org/10.1353/ppp.2016.0022.
38	Khan, N. and Tracy, D.K., 2021. The challenges and necessity of situating ‘illness narratives’ in recovery and mental health treatment. BJPsych Bulletin, pp.1-6. https://doi.org/10.1192/bjb.2021.4
39	Kirch, D.G., 2021. Physician Mental Health: My Personal Journey and Professional Plea. Academic Medicine: Journal of the Association of American Medical Colleges. https://doi.org/10.1097/ACM.0000000000003942
40	Matthews, N. and Sunderland, N., 2013. Digital life-story narratives as data for policy makers and practitioners: Thinking through methodologies for large-scale multimedia qualitative datasets. Journal of Broadcasting & Electronic Media, 57(1), pp.97-114. https://doi.org/10.1080/08838151.2012.761703
41	McAllister, M., Brien, D.L., Flynn, T. and Alexander, J., 2014. Things you can learn from books: Exploring the therapeutic potential of eating disorder memoirs. International journal of mental health nursing, 23(6), pp.553-560. https://doi.org/10.1111/inm.12084
42	McWade, B., 2019. Was it autoethnography? The classificatory, confessional and mad politics of lived experience in sociological research. Social Theory & Health, pp.1-15. https://doi.org/10.1057/s41285-019-00090-4
43	Morgiève, M., N’diaye, K., Nguyen-Khac, A., Mallet, L. and Briffault, X., 2019. Crazy’App: A web survey on representations and attitudes toward mental disorders using video testimonies. L'encephale, 45(4), pp.290-296. https://doi.org/10.1016/j.encep.2018.10.004
44	Morrigan, C., 2017. Failure to comply: Madness and/as testimony. Canadian Journal of Disability Studies, 6(3), pp.60-91. https://doi.org/10.15353/cjds.v6i3.366
45	O’Donnell, A., Sapouna, L. and Brosnan, L., 2019. Storytelling: An act of resistance or a commodity. Journal of Ethics in Mental Health: Special Issue, Disordering Social Inclusion, Ethics, Critiques, Collaborations, Futurities, 1, pp.1-13.
46	Pascal, J. and Sagan, O., 2018. Cocreation or collusion: the dark side of consumer narrative in qualitative health research. Illness, Crisis & Loss, 26(4), pp.251-269. https://doi.org/10.1177/1054137316662576
47	Peck, C.E., Lim, M.H., Purkiss, M., Foley, F., Hopkins, L. and Thomas, N., 2020. Development of a Lived Experience-Based Digital Resource for a Digitally-Assisted Peer Support Program for Young People Experiencing Psychosis. Frontiers in Psychiatry, 11, p.635. https://doi.org/10.3389/fpsyt.2020.00635
48	Rapport, F.L., Jerzembek, G.S., Doel, M.A., Jones, A., Cella, M. and Lloyd, K.R., 2010. Narrating uncertainties about treatment of mental health conditions. Social psychiatry and psychiatric epidemiology, 45(3), pp.371-379. https://doi.org/10.1007/s00127-009-0072-y
49	Rateau, M.R., 2010. A story of transformation following catastrophic loss. Archives of psychiatric nursing, 24(4), pp.260-265. https://doi.org/10.1016/j.apnu.2009.09.001
50	Recovery in the Bin. 2014. RITB – Key Principles. https://recoveryinthebin.org/ritbkeyprinciples/. Accessed: 3/3/2021.
51	Roe, J., Brown, S., Yeo, C., Rennick-Egglestone, S., Repper, J., Ng, F., Llewelyn-Beardsley, J., Hui, A., Cuijpers, P., Thornicroft, G. and Manley, D., 2020. Opportunities, enablers, and barriers to the use of recorded recovery narratives in clinical settings. Frontiers in Psychiatry, 11. https://doi.org/10.3389/fpsyt.2020.589731
52	Roeg, W., 2016. Discovering myself, a journey of rediscovery. Mental Health and Social Inclusion. https://doi.org/10.1108/MHSI-04-2016-0013
53	Russo, J. 2012. Give me the stories and I will take care of the rest? Asylum Magazine, Winter 2012, pp.28-30.
54	Russo, J., 2016. Establishing first-person knowledge of madness: must this undertaking elide our differences?. Philosophy, Psychiatry, & Psychology, 23(3), pp.237-240. https://doi.org/10.1353/ppp.2016.0024.
55	Russo, J., 2016. In dialogue with conventional narrative research in psychiatry and mental health. Philosophy, Psychiatry, & Psychology, 23(3), pp.215-228. https://doi.org/10.1353/ppp.2016.0021.
56	Sapouna, L., 2020. Service-user narratives in social work education; Co-production or co-option?. Social Work Education, pp.1-17. https://doi.org/10.1080/02615479.2020.1730316
57	Sethi, B., 2013. Reclaiming self. Journal of Progressive Human Services, 24(3), pp.175-186. https://doi.org/10.1080/10428232.2013.835212
58	Sexton, A. and Sen, D., 2018. More voice, less ventriloquism–exploring the relational dynamics in a participatory archive of mental health recovery. International Journal of Heritage Studies, 24(8), pp.874-888. https://doi.org/10.1080/13527258.2017.1339109
59	Sheens, E., Rhodes, P. and Dawson, L., 2016. Encountering anorexia: challenging stigma with recovery stories. Advances in Eating Disorders, 4(3), pp.315-322. https://doi.org/10.1080/21662630.2016.1217495
60	Thomas, N., Farhall, J., Foley, F., Leitan, N.D., Villagonzalo, K.A., Ladd, E., Nunan, C., Farnan, S., Frankish, R., Smark, T. and Rossell, S.L., 2016. Promoting personal recovery in people with persisting psychotic disorders: development and pilot study of a novel digital intervention. Frontiers in Psychiatry, 7, p.196. https://doi.org/10.3389/fpsyt.2016.00196
61	Thomas, N., Farhall, J., Foley, F., Rossell, S.L., Castle, D., Ladd, E., Meyer, D., Mihalopoulos, C., Leitan, N., Nunan, C. and Frankish, R., 2016. Randomised controlled trial of a digitally assisted low intensity intervention to promote personal recovery in persisting psychosis: SMART-Therapy study protocol. BMC psychiatry, 16(1), pp.1-12. https://doi.org/10.1186/s12888-016-1024-1
62	Tomlinson, P., 2020. A narrative of my lived experience of a whole series of psychiatric diagnoses and their impacts on me, ending with a discussion of clinical recovery from psychosis. Journal of Psychiatric and Mental Health Nursing. https://doi.org/10.1111/jpm.12683
63	Trivedi, P., 2014. ‘Nothing about us, without us’–A user/survivor perspective of global mental health. International Review of Psychiatry, 26(5), pp.544-550. https://doi.org/10.3109/09540261.2014.955087
64	Voronka, J., 2019. Storytelling beyond the psychiatric gaze. Canadian Journal of Disability Studies, 8(4), pp.8-30. https://doi.org/10.15353/cjds.v8i4.522
65	Vromen, A. and Coleman, W., 2013. Online campaigning organizations and storytelling strategies: GetUp! in Australia. Policy & Internet, 5(1), pp.76-100. https://doi.org/10.1002/poi3.23
66	Williams, A., 2012. Employment–hope and reality. Mental Health and Social Inclusion. https://doi.org/10.1108/20428301211281069
67	Williams, A., Fossey, E., Farhall, J., Foley, F. and Thomas, N., 2018. Going online together: the potential for mental health workers to integrate recovery oriented e-mental health resources into their practice. Psychiatry, 81(2), pp.116-129. https://doi.org/10.1080/00332747.2018.1492852
68	Williams, A., Fossey, E., Farhall, J., Foley, F. and Thomas, N., 2018. Recovery after psychosis: qualitative study of service user experiences of lived experience videos on a recovery-oriented website. JMIR mental health, 5(2), p.e9934. https://doi.org/10.2196/mental.9934
69	Wisdom, J.P., Bruce, K., Auzeen Saedi, G., Weis, T. and Green, C.A., 2008. ‘Stealing me from myself’: Identity and recovery in personal accounts of mental illness. Australian & New Zealand Journal of Psychiatry, 42(6), pp.489-495. https://doi.org/10.1080/00048670802050579
70	Woods, A., Hart, A. and Spandler, H., 2019. The recovery narrative: politics and possibilities of a genre. Culture, Medicine, and Psychiatry, pp.1-27. https://doi.org/10.1007/s11013-019-09623-y
71	Woods, A., 2012. Rethinking “Patient Testimony” in the medical humanities: the case of schizophrenia bulletin’s first person accounts. Journal of literature and science, 6(1), p.38. https://doi.org/10.12929/jls.06.1.03
72	Woods, A., 2011. The limits of narrative: provocations for the medical humanities. Medical humanities, 37(2), pp.73-78. http://dx.doi.org/10.1136/medhum-2011-010045
73	Brun, H. & Svendesen, E. 2011. Før og etter Opptrappingsplanen. Tidsskrift for psykisk helsearbeid, 8 (3), 237-243.
74	Gjertzen, A. R. 2007. Arbeid som identitetsskapende prosess under en psykisk krise Tre historier om arbeid, identitet og verdighet. Tidsskrift for psykisk helsearbeid, 4(03), 272-282.
75	Hole, E. 2009. En historie om selvskading i institusjon–fra kontroll til frivillighet og samarbeid. Tidsskrift for psykisk helsearbeid, 6(03), 250-259.
76	Kogstad, R. 2004. Vendepunkt. Byggesteiner i bedringsprosessen. Tidsskrift for psykisk helsearbeid, 1(4), 41-49.
77	Risan, M. A. 2007. Gylne skritt på veien tilbake til samfunnet. Tidsskrift for psykisk helsearbeid, 4(03), 302-308.
78	Sømme, D., & Thorbjørnsen, N. 2006. Mitt bu, min heim, min keiserdom, mitt rike her på jord. TidsskrifT for psykisk helsearbeid, 3(03), 242-254.
